# Supplementary material for: Metagenomics Unveils Posidonia oceanica “Banquettes” as a Potential Source of Novel Bioactive Compounds and Carbohydrate Active Enzymes (CAZymes)
Source: mSystems. 2021 Sep 14;6(5):e00866-21. doi: 10.1128/mSystems.00866-21 (PMC8547425; doi:10.1128/mSystems.00866-21)
Supplement: DATA SET S1 [file msystems.00866-21-sd001.xlsx]

## Sheet: Tab 1
MAG ID	GTDB-Tk Taxonomy	MIGA taxonomy	Closest relative genome in MIGA	AAI
MAG.004	Rhodomicrobiaceae	Rhizobiales	Shinella sp. (CP015736)	49.3
MAG.005	Myxococcota (UBA796)	Deltaproteobacteria	Geobacter anodireducens (CP014963)	39.55*
MAG.019	Myxococcota (UBA727)	Deltaproteobacteria	Desulfomonas sp. (CP015080)	40.29*
MAG.022	Rhodothermaceae	Rhodothermaceae	Rhodothermaceae bacterium (CP020382)	52.11
MAG.028	Flavobacteraceae	Aureitalea sp.	Aureitalea sp (CP027062)	64.61*
MAG.032	Cellvibrionaceae	Cellvibrionaceae	Teredinibacter turnerae (NC 012997)	53.85
MAG.036	Granulosicoccaceae	Granulosicoccaceae	Granulosicoccis antarticus (CP 018632)	54.75*
MAG.040	Saprospiraceae	Saprospirales	Haliscomenobacter hydrossis (NC015510)	48.43*
MAG.050	Flammeovirgaceae	Flammeovirgaceae	Fabibacter pacificus (Flammeovigaceae)	50.15*
MAG.054	Granulosicoccaceae	Chromatiales	Thioalkalivibrio sulfidiphilus (NC 011901)	48.03*
MAG.057	Rhodobacteraceae	Rhodobacteraceae	Rhodobacteraceae bacterium (CP040818)	53.38
MAG.058	Thalassospiraceae	Rhodospirillale	Ferrovibrio sp. (CP041636)	49.46*
MAG.066	Micavirbionaceae	Alphaproteobacteria	Micavibrio aeruginosavarus (NC020812)	53.22*
MAG.069	Phycispharaceae	Proteobacteria	Geoalkalibacter subterraneus (CP010311)	37.71*
MAG.079	Gammaproteobacteria (UBA7415)	Gammaproteobacteria	endosymbiont of unidentified scaly snail Monju (NZ AP012978)	44.84*
MAG.080	Chinophagales	Flavobacteria	Muricauda lutaonensis (CP011071)	46.3*
MAG.082	Cellvibrionaceae	Cellvibrionaceae	Teredinibacter turnerae (NC 012997)	57.04
MAG.088	Phormidesmiaceae	Halomicronema	Halomicronema hongdechloris (CP021983)	54.43*
MAG.096	Saprospiraceae	Flavobacteria	Maribacter sp (NC 014472)	45.69*
MAG.106	Granulosicoccaceae	Gammaproteobacteria	Kangiella profundi (CP025120)	45.2*
MAG.114	Vampirovibrionaceae	Cyanobacteria	Leptolyngbya boryana (NZ AP018203)	39.54*
MAG.121	Patescibacteria (UBA9983)	Candidatus Campbellbacteria	Candidatus Campbellbacteria (CP011215)	45.52*
MAG.122	Gamma proteobacteria (LS-SOB)	Gammaproteobacteria	endosymbiont of unidentified scaly snail Monju (NZ AP012978)	45.37*

## Sheet: Tab 2
Metagenome	Filtration (mm)	Details of the sample	Sample	Contigs > 5kb	Bacterial contigs > 5b	Mb (Bacteria)	Unknown contigs > 5kb	Mb (Unknown)	Accession number	IMG genome ID	Bioproject ncbi	Sequencing platform	Assembly
Posidonia oceanica	---		Posidonia oceanica banquettes	76447	60269	720.023	11400	88.4852	PRJNA662027		PRJNA662027	Illumina HiSeq 2500	This work
Biofilm SRR68699040	---	Petri dish (30 days) biofilm	biofilm	7332	5132	44.2173	1515	10.6346	SRR68699040	---	PRJNA438384	Illumina HiSeq 2500	This work
Biofilm SRR68699041	---	Petri dish (30 days) biofilm	biofilm	2294	1415	13.2173	710	5.27344	SRR68699041	---	PRJNA438384	Illumina HiSeq 2500	This work
Biofilm SRR68699042	---	Petri dish (30 days) biofilm	biofilm	1564	1064	10.4699	332	2.39161	SRR68699042	---	PRJNA438384	Illumina HiSeq 2500	This work
Biofilm SRR68699043	---	Petri dish (30 days) biofilm	biofilm	1797	998	8.07705	638	4.35589	SRR68699043	---	PRJNA438384	Illumina HiSeq 2500	This work
Biofilm SRR68699392	---	Petri dish (12 days) biofilm	biofilm	1142	1071	8.9573	64	0.43748	SRR68699392	---	PRJNA438384	Illumina HiSeq 2500	This work
Coral Cyphastrea Australia	---		coral	48681	2586	40.2274	23800	238.428	Ga0126342	3300010034	PRJNA364879 / SAMN06266029	Illumina HiSeq 2500-1TB	MEGAHIT v. MEGAHIT v1.0.6
Coral Diploira Mexico	---		coral	22810	184	1.83263	6321	48.0852	Ga0126337	3300010031	PRJNA364874 /SAMN06265003	Illumina HiSeq 2500-1TB	MEGAHIT v. MEGAHIT v1.0.6
Coral Orbicella Mexico 2	---		coral	17237	340	4.85751	181	1.24548	Ga0126339	3300010033	PRJNA364876/SAMN06266028	Illumina HiSeq 2500-1TB	MEGAHIT v. MEGAHIT v1.0.6
Coral Siderastrea Mexico	---		coral	17578	96	0.726341	3474	23.5003	Ga0126336	3300010032	PRJNA364873/SAMN06266027	Illumina HiSeq 2500-1TB	MEGAHIT v. MEGAHIT v1.0.7
Oculina	---		coral	63550	1417	24.7878	33013	282.049		---		Illumina HiSeq 2000	MEGAHIT
Hydrothermal Vent	---		hydrothermal vent	15160	10120	204.905	2817	22.526	LWDU100000
Hydrothermal vent Pacific	---		hydrothermal vent	1410230	9647	129.832	2148	16.3857	Ga0256914	3300028908	PRJNA518420	Illumina HiSeq 2500-1TB	spades v. 3.11.1
Indian Ocean DCM 038	0.22-1.6	ERR598949/599082	Seawater DCM	4990	1546	14.1125	821	5.77991	CEPW01000000			Illumina HiSeq 2000	MOCAT
Indian Ocean DCM 039	0.22-1.6	ERR594145	Seawater DCM	3193	944	8.40061	801	5.69717	CEPT01000000			Illumina HiSeq 2000	MOCAT
MedSea DCM 007	0.22-1.6	ERR315856	Seawater DCM	2588	1374	16.4275	549	4.07948	CENT01000000			Illumina HiSeq 2000	MOCAT
MedSea DCM 018	0.22-1.6	ERR599073/599092	Seawater DCM	6931	4283	47.2037	1348	9.99017	CENX01000000			Illumina HiSeq 2000	MOCAT
MedSea DCM 030	0.22-1.6	ERR318618/318619/318620/318621	Seawater DCM	8184	5522	62.8077	1274	9.33484	CENP01000000			Illumina HiSeq 2000	MOCAT
North Atlantic DCM 150	0.22-3	ERR598996	Seawater DCM	2863	1253	13.8371	721	5.40732	CEVT01000000			Illumina HiSeq 2000	MOCAT
North Atlantic DCM 151	0.22-3	ERR598986	Seawater DCM	3417	1674	15.0525	712	5.26764	CEVU01000000			Illumina HiSeq 2000	MOCAT
North Pacific DCM 137	0.22-3	ERR598987/599070/599099/599147	Seawater DCM	7729	5277	60.0062	1551	11.418	CEUC01000000			Illumina HiSeq 2000	MOCAT
North Pacific DCM 142	0.22-1.6	ERR599013/599130	Seawater DCM	3891	2241	21.8511	774	5.45995	CETU01000000			Illumina HiSeq 2000	MOCAT
RedSea DCM 032	0.22-1.6	ERR599061/599097	Seawater DCM	5662	3025	35.8866	1372	10.3229	CENY01000000			Illumina HiSeq 2000	MOCAT
RedSea DCM 034	0.22-1.6	ERR598975/59111	Seawater DCM	9914	5777	69.7275	2195	16.6867	CEOQ01000000			Illumina HiSeq 2000	MOCAT
South Atlantic DCM 068	0.22-3	ERR599017/599056/599103	Seawater DCM	2147	1032	9.41561	288	2.05393	CERG01000000			Illumina HiSeq 2000	MOCAT
South Atlantic DCM 072	0.22-3	ERR599133/599137	Seawater DCM	3490	1877	16.7669	605	4.34153	CERB01000000			Illumina HiSeq 2000	MOCAT
South Pacific DCM 100	0.22-3	ERR59081/599113	Seawater DCM	5002	3281	41.1887	732	5.25038	CESQ01000000			Illumina HiSeq 2000	MOCAT
South Pacific DCM 112	0.22-3	ERR598957	Seawater DCM	3821	2221	26.0488	691	4.78965	CETB01000000			Illumina HiSeq 2000	MOCAT
Indian Ocean MES 038	0.22-1.6	ERR599109/599167	Seawater mesopelagic	3503	2309	29.737	767	5.82845	CEPS01000000			Illumina HiSeq 2000	MOCAT
Indian Ocean MES 039	0.22-1.6	ERR599037/599172	Seawater mesopelagic	4602	2921	41.2734	1029	7.88197	CEPV01000000			Illumina HiSeq 2000	MOCAT
North Atlantic MES 149	0.22-3	ERR598964	Seawater mesopelagic	1463	1189	12.5997	192	1.25718	CEVK01000000			Illumina HiSeq 2000	MOCAT
North Pacific MES 137	0.22-3	ERR599015/599076/599127/599152	Seawater mesopelagic	5122	3367	38.7032	1134	8.27555	CEUD01000000			Illumina HiSeq 2000	MOCAT
North Pacific MES 142	0.22-3	ERR598985	Seawater mesopelagic	2232	1955	24.964	205	1.46581	CEVI01000000			Illumina HiSeq 2000	MOCAT
South Atlantic MES 068	0.22-3	ERR598947/599131	Seawater mesopelagic	2014	1601	17.4426	284	1.91648	CERL01000000			Illumina HiSeq 2000	MOCAT
South Atlantic MES 076	0.22-3	ERR599000/599154	Seawater mesopelagic	2855	2399	26.8641	322	2.21374	CEQH01000000			Illumina HiSeq 2000	MOCAT
South Pacific MES 100	0.22-3	ERR598946/598953/598981	Seawater mesopelagic	8409	5769	65.8193	1564	11.5831	CESR01000000			Illumina HiSeq 2000	MOCAT
South Pacific MES 112	0.22-3	ERR599072	Seawater mesopelagic	3442	2746	31.6182	483	3.4986	CETR01000000			Illumina HiSeq 2000	MOCAT
Antartic Ocean surface coast	---		Seawater surface	3047	1378	20.1135	933	7.46628	Ga0308008	3300031687	PRJNA518198/SAMN10864311	Illumina NovaSeq	spades v. 3.11.1
Indian Ocean surface 041	0.22-1.6	ERR599011/599074	Sewater surface	2017	1030	8.21231	513	3.63239	CEPU01000000			Illumina HiSeq 2000	MOCAT
Indian Ocean surface 048	0.22-1.6	ERR599019/599138	Sewater surface	3061	1811	16.3989	653	4.64797	CEPJ01000000			Illumina HiSeq 2000	MOCAT
MedSea surface 007	0.22-1.6	ERR315857	Sewater surface	3338	2023	17.7426	548	3.93517	CENG01000000			Illumina HiSeq 2000	MOCAT
MedSea surface 018	0.22-1.6	ERR598993/599140	Sewater surface	6017	3798	40.1823	1114	7.99105	CEOF01000000			Illumina HiSeq 2000	MOCAT
MedSea surface 030	0.22-1.6	ERR315862/315863	Sewater surface	9579	5562	47.1735	2125	14.806	CEOK01000000			Illumina HiSeq 2000	MOCAT
North Atlantic surface 149	0.22-3	ERR598963	Sewater surface	3357	1359	12.7885	753	5.42234	CEVW01000000			Illumina HiSeq 2000	MOCAT
North Atlantic surface 150	0.22-3	ERR599170	Sewater surface	2186	879	6.84725	532	3.59987	CEVP01000000			Illumina HiSeq 2000	MOCAT
North Pacific surface 137	0.22-3	ERR598989	Sewater surface	3530	1819	16.4004	930	6.68687	CEUH01000000			Illumina HiSeq 2000	MOCAT
North Pacific surface 142	0.22-3	ERR599136	Sewater surface	4225	2531	34.1994	803	5.85854	CEVN01000000			Illumina HiSeq 2000	MOCAT
RedSea surface 032	0.22-1.6	ERR599041/599116/599155	Sewater surface	2827	1224	11.181	614	4.39767	CENW01000000			Illumina HiSeq 2000	MOCAT
RedSea surface 034	0.22-1.6	ERR594328	Sewater surface	2940	1097	9.00303	579	4.07011	CEON01000000			Illumina HiSeq 2000	MOCAT
South Atlantic surface 066	0.22-3	ERR598973/599068/599173	Sewater surface	2151	1088	9.10303	341	2.36155	CERW01000000			Illumina HiSeq 2000	MOCAT
South Atlantic surface 072	0.22-3	ERR598984/599105	Sewater surface	2349	873	9.42558	646	4.66364	CEQT01000000			Illumina HiSeq 2000	MOCAT
South Pacific surface 100	0.22-3	ERR599063/599163/599169	Sewater surface	6425	4202	48.9284	1103	7.98381	CESV01000000			Illumina HiSeq 2000	MOCAT
South Pacific surface 112	0.22-3	ERR598954	Sewater surface	2102	1202	16.8801	400	2.73798	CETL01000000			Illumina HiSeq 2000	MOCAT
Permafrost 2	---		Soil	1652	1425	15.9674	168	1.14118	Ga0066789	3300005994	PRJNA367091/SAMN06267411	Illumina HiSeq 2500-1TB	ND
Permafrost 3	---		Soil	3572	3118	27.8917	343	2.3664	Ga0066797	3300006864	PRJNA367097/SAMN06267417	Illumina HiSeq 2500-1TB	ND
Soil Forest Indian a	---		Soil	1724	1508	18.5318	176	1.52928	Ga0247671	3300024284		Illumina HiSeq 2500-1TB	ND
Soil Grassland California	---		Soil	5661	4627	45.4258	738	5.15271	Ga0209238	3300026301	PRJNA449266	Illumina HiSeq 2500, Illumina HiSeq 2500-Rapid	Spades
Soil wetland Ohio	---		Soil	28036	23836	196.678	2923	19.4773	Ga0316622	3300033416		Illumina NovaSeq	ND
Sponge Aplisinia	---		Sponge	7915	6656	135.145	960	7.72699	Ga0209022	3300027391		Illumina HiSeq 2000, Illumina HiSeq 2500	Spades
Sponge Hydrothermal Vent	---		Sponge	3858	845	7.38699	1785	12.4671	VSKX0100000	---	PRJNA552185	Illumina HiSeq	MEGAHIT v. 1.1.2
Sponge MedSea	---		Sponge	6787	5909	109.561	739	5.52605	LXNI0100000	---	PRJNA318959	Illumina MiSeq	IDBA v. 1.1.1
ND= Not detailed

## Sheet: Tab 3
contig	Average sequencing depth	number of mapped reads	contig length	kaiju taxonomy
k141_4070505	2391.01	701964	43571	Viruses; Caudovirales; Siphoviridae; unclassified Siphoviridae; Marinomonas phage P12Unclassified26;
k141_631805	1942.73	75878	5703	Unclassified
k141_5592095	1576.61	109938	10332	Unclassified
k141_4252332	1522.62	574002	55954	Viruses; Caudovirales; Podoviridae; unclassified Podoviridae; Roseobacter phage CRP-6;
k141_877470	1398.23	101414	10763	Unclassified
k141_1078821	1376.64	109327	11767	cellular organisms; Bacteria; FCB group; Bacteroidetes/Chlorobi group; Bacteroidetes; Cytophagia; Cytophagales; Cyclobacteriaceae; Echinicola; Echinicola strongylocentroti;
k141_4897048	1250.77	51316	6068	Unclassified
k141_2082568	1228.96	197163	23784	cellular organisms; Bacteria; FCB group; Bacteroidetes/Chlorobi group; Bacteroidetes; Flavobacteriia; Flavobacteriales; Flavobacteriaceae; Chryseobacterium;
k141_932383	901.833	125509	20630	Viruses; Caudovirales; Siphoviridae; unclassified Siphoviridae; Flavobacterium phage vB_FspS_hattifnatt9-1;
k141_2534069	711.506	53892	11220	cellular organisms; Bacteria; Proteobacteria; Gammaproteobacteria; Alteromonadales; Pseudoalteromonadaceae; Pseudoalteromonas; unclassified Pseudoalteromonas; Pseudoalteromonas sp. P1-3Unclassified;
k141_732431	681.094	27553	5995	cellular organisms; Bacteria; Proteobacteria; Gammaproteobacteria; Alteromonadales; Pseudoalteromonadaceae; Pseudoalteromonas;
k141_1783075	670.761	24844	5478	Viruses; Caudovirales; Siphoviridae; unclassified Siphoviridae; Siphoviridae sp.;
k141_3989296	655.158	34690	7843	cellular organisms; Bacteria; Proteobacteria; Gammaproteobacteria; Alteromonadales; Pseudoalteromonadaceae; Pseudoalteromonas;
k141_241546	638.614	22989	5314	cellular organisms; Bacteria; Proteobacteria; Gammaproteobacteria; Alteromonadales; Pseudoalteromonadaceae; Pseudoalteromonas;
k141_335305	636.825	45294	10538	cellular organisms; Bacteria; Proteobacteria; Gammaproteobacteria; Alteromonadales; Pseudoalteromonadaceae; Pseudoalteromonas;
k141_928861	629.843	25429	5967	cellular organisms; Bacteria; Proteobacteria; Gammaproteobacteria; Alteromonadales; Pseudoalteromonadaceae; Pseudoalteromonas; unclassified Pseudoalteromonas; Pseudoalteromonas sp. P1-11;
k141_1200708	629.564	22969	5397	cellular organisms; Bacteria; Proteobacteria; Gammaproteobacteria; Alteromonadales; Pseudoalteromonadaceae; Pseudoalteromonas; unclassified Pseudoalteromonas; Pseudoalteromonas sp. P1-11;
k141_611271	624.884	28555	6756	cellular organisms; Bacteria; Proteobacteria; Gammaproteobacteria; Alteromonadales; Pseudoalteromonadaceae; Pseudoalteromonas;
k141_1956901	624.706	75916	18041	cellular organisms; Bacteria; Proteobacteria; Gammaproteobacteria; Alteromonadales; Pseudoalteromonadaceae; Pseudoalteromonas;
k141_2391677	621.522	23365	5554	cellular organisms; Bacteria; Proteobacteria; Gammaproteobacteria; Alteromonadales; Pseudoalteromonadaceae; Pseudoalteromonas;
k141_569492	617.233	23224	5577	cellular organisms; Bacteria; Proteobacteria; Gammaproteobacteria; Alteromonadales; Pseudoalteromonadaceae; Pseudoalteromonas; unclassified Pseudoalteromonas; Pseudoalteromonas sp. S983;
k141_243057	610.914	31228	7575	cellular organisms; Bacteria; Proteobacteria; Gammaproteobacteria; Alteromonadales; Pseudoalteromonadaceae; Pseudoalteromonas;
k141_202527	609.716	20673	5019	cellular organisms; Bacteria; Proteobacteria; Gammaproteobacteria; Alteromonadales; Pseudoalteromonadaceae; Pseudoalteromonas;
k141_1202009	601.217	22779	5594	cellular organisms; Bacteria; Proteobacteria; Gammaproteobacteria; Alteromonadales; Pseudoalteromonadaceae; Pseudoalteromonas;
k141_486490	599.031	21429	5302	cellular organisms; Bacteria; Proteobacteria; Gammaproteobacteria; Alteromonadales; Pseudoalteromonadaceae; Pseudoalteromonas;
k141_234460	595.324	20544	5100	cellular organisms; Bacteria; Proteobacteria; Gammaproteobacteria; Alteromonadales; Pseudoalteromonadaceae; Pseudoalteromonas;
k141_1157289	594.509	31989	7960	cellular organisms; Bacteria; Proteobacteria; Gammaproteobacteria; Alteromonadales; Pseudoalteromonadaceae; Pseudoalteromonas;
k141_383017	592.898	42520	10635	cellular organisms; Bacteria; Proteobacteria; Gammaproteobacteria; Alteromonadales; Pseudoalteromonadaceae; Pseudoalteromonas;
k141_716216	587.785	33700	8498	cellular organisms; Bacteria; Proteobacteria; Gammaproteobacteria; Alteromonadales; Pseudoalteromonadaceae; Pseudoalteromonas; unclassified Pseudoalteromonas;
k141_28250	587.706	20166	5071	cellular organisms; Bacteria; Proteobacteria; Gammaproteobacteria;
k141_12517	579.923	26128	6668	cellular organisms; Bacteria; Proteobacteria; Gammaproteobacteria; Alteromonadales; Pseudoalteromonadaceae; Pseudoalteromonas; unclassified Pseudoalteromonas; Pseudoalteromonas sp. P1-3Unclassified;
k141_1035207	577.69	25870	6632	cellular organisms; Bacteria; Proteobacteria; Gammaproteobacteria; Alteromonadales; Pseudoalteromonadaceae; Pseudoalteromonas;
k141_643919	576.333	30404	7801	cellular organisms; Bacteria; Proteobacteria; Gammaproteobacteria; Alteromonadales; Pseudoalteromonadaceae; Pseudoalteromonas;
k141_1423292	576.117	27447	7040	cellular organisms; Bacteria; Proteobacteria; Gammaproteobacteria; Alteromonadales; Pseudoalteromonadaceae; Pseudoalteromonas; unclassified Pseudoalteromonas;
k141_1079593	575.918	22736	5836	cellular organisms; Bacteria; Proteobacteria; Gammaproteobacteria; Alteromonadales; Pseudoalteromonadaceae; Pseudoalteromonas;
k141_1471490	575.724	20614	5296	cellular organisms; Bacteria; Proteobacteria; Gammaproteobacteria; Alteromonadales; Pseudoalteromonadaceae; Pseudoalteromonas; Pseudoalteromonas atlantica;
k141_326133	573.888	24238	6178	cellular organisms; Bacteria; Proteobacteria; Gammaproteobacteria; Alteromonadales; Pseudoalteromonadaceae; Pseudoalteromonas;
k141_877570	573.356	22150	5716	cellular organisms; Bacteria; Proteobacteria; Gammaproteobacteria; Alteromonadales; Pseudoalteromonadaceae; Pseudoalteromonas;
k141_773267	573.251	22728	5864	cellular organisms; Bacteria; Proteobacteria; Gammaproteobacteria; Alteromonadales; Pseudoalteromonadaceae; Pseudoalteromonas;
k141_401897	572.026	35488	9190	cellular organisms; Bacteria; Proteobacteria; Gammaproteobacteria; Alteromonadales; Pseudoalteromonadaceae; Pseudoalteromonas; unclassified Pseudoalteromonas; Pseudoalteromonas sp. P1-3Unclassified;
k141_303266	571.265	23334	6041	cellular organisms; Bacteria; Proteobacteria; Gammaproteobacteria; Alteromonadales; Pseudoalteromonadaceae; Pseudoalteromonas;
k141_220318	569.846	27457	7139	cellular organisms; Bacteria; Proteobacteria; Gammaproteobacteria; Alteromonadales; Pseudoalteromonadaceae; Pseudoalteromonas;
k141_1240285	567.169	25125	6556	cellular organisms; Bacteria; Proteobacteria; Gammaproteobacteria; Alteromonadales; Pseudoalteromonadaceae; Pseudoalteromonas;
k141_1438502	563.232	24495	6441	cellular organisms; Bacteria; Proteobacteria; Gammaproteobacteria; Alteromonadales; Pseudoalteromonadaceae; Pseudoalteromonas; Pseudoalteromonas telluritireducens;
k141_65038	563.193	21577	5671	cellular organisms; Bacteria; Proteobacteria; Gammaproteobacteria; Alteromonadales; Pseudoalteromonadaceae; Pseudoalteromonas; Pseudoalteromonas atlantica;
k141_3857079	563.078	22081	5805	cellular organisms; Bacteria; Proteobacteria; Gammaproteobacteria; Alteromonadales; Pseudoalteromonadaceae; Pseudoalteromonas;
k141_344213	562.385	28734	7564	cellular organisms; Bacteria; Proteobacteria; Gammaproteobacteria; Alteromonadales; Pseudoalteromonadaceae; Pseudoalteromonas;
k141_35541	561.278	23844	6280	cellular organisms; Bacteria; Proteobacteria; Gammaproteobacteria; Alteromonadales; Pseudoalteromonadaceae; Pseudoalteromonas;
k141_1390989	560.401	34709	9129	cellular organisms; Bacteria; Proteobacteria; Gammaproteobacteria; Alteromonadales; Pseudoalteromonadaceae; Pseudoalteromonas;
k141_1691896	556.687	28721	7638	cellular organisms; Bacteria; Proteobacteria; Gammaproteobacteria; Alteromonadales; Pseudoalteromonadaceae; Pseudoalteromonas;
k141_1169237	556.602	19693	5236	cellular organisms; Bacteria; Proteobacteria; Gammaproteobacteria; Alteromonadales; Pseudoalteromonadaceae; Pseudoalteromonas;
k141_182694	556.433	26662	7091	cellular organisms; Bacteria; Proteobacteria; Gammaproteobacteria; Alteromonadales; Pseudoalteromonadaceae; Pseudoalteromonas;
k141_856603	555.486	19161	5098	cellular organisms; Bacteria; Proteobacteria; Gammaproteobacteria; Alteromonadales; Pseudoalteromonadaceae; Pseudoalteromonas;
k141_1470458	553.815	24474	6530	cellular organisms; Bacteria; Proteobacteria; Gammaproteobacteria; Alteromonadales; Pseudoalteromonadaceae; Pseudoalteromonas;
k141_33521	553.283	25595	6837	cellular organisms; Bacteria; Proteobacteria; Gammaproteobacteria; Alteromonadales; Pseudoalteromonadaceae; Pseudoalteromonas;
k141_607553	550.795	24290	6518	cellular organisms; Bacteria; Proteobacteria; Gammaproteobacteria;
k141_351784	547.903	18707	5040	cellular organisms; Bacteria; Proteobacteria; Gammaproteobacteria; Alteromonadales; Pseudoalteromonadaceae; Pseudoalteromonas;
k141_66499	547.028	19680	5320	cellular organisms; Bacteria; Proteobacteria; Gammaproteobacteria; Alteromonadales; Pseudoalteromonadaceae; Pseudoalteromonas; unclassified Pseudoalteromonas; Pseudoalteromonas sp. P1-11;
k141_99222	546.308	18891	5116	cellular organisms; Bacteria; Proteobacteria; Gammaproteobacteria; Alteromonadales; Pseudoalteromonadaceae; Pseudoalteromonas;
k141_122388	541.637	25355	6924	cellular organisms; Bacteria; Proteobacteria; Gammaproteobacteria; Alteromonadales; Pseudoalteromonadaceae; Pseudoalteromonas;
k141_258925	535.915	19965	5512	cellular organisms; Bacteria; Proteobacteria; Gammaproteobacteria; Alteromonadales; Pseudoalteromonadaceae; Pseudoalteromonas;
k141_754690	535.482	23340	6458	cellular organisms; Bacteria; Proteobacteria; Gammaproteobacteria; Alteromonadales; Pseudoalteromonadaceae; Pseudoalteromonas;
k141_123738	534.438	25841	7157	cellular organisms; Bacteria; Proteobacteria; Gammaproteobacteria; Alteromonadales; Pseudoalteromonadaceae; Pseudoalteromonas; Pseudoalteromonas agarivorans;
k141_545940	533.738	38757	10745	cellular organisms; Bacteria; Proteobacteria; Gammaproteobacteria; Alteromonadales; Pseudoalteromonadaceae; Pseudoalteromonas;
k141_44676	533.225	23889	6625	cellular organisms; Bacteria; Proteobacteria; Gammaproteobacteria; Alteromonadales; Pseudoalteromonadaceae; Pseudoalteromonas;
k141_191619	533.14	23435	6508	cellular organisms; Bacteria; Proteobacteria; Gammaproteobacteria; Alteromonadales; Pseudoalteromonadaceae; Pseudoalteromonas; Pseudoalteromonas agarivorans;
k141_204487	531.42	18181	5057	cellular organisms; Bacteria; Proteobacteria; Gammaproteobacteria; Alteromonadales; Pseudoalteromonadaceae; Pseudoalteromonas; Pseudoalteromonas agarivorans;
k141_28724	530.746	23347	6516	cellular organisms; Bacteria; Proteobacteria; Gammaproteobacteria; Alteromonadales; Pseudoalteromonadaceae; Pseudoalteromonas; unclassified Pseudoalteromonas; Pseudoalteromonas sp. P1-3Unclassified;
k141_737372	526.956	20961	5888	cellular organisms; Bacteria; Proteobacteria; Gammaproteobacteria; Alteromonadales; Pseudoalteromonadaceae; Pseudoalteromonas; unclassified Pseudoalteromonas; Pseudoalteromonas sp. P1-11;
k141_98616	525.128	19203	5404	cellular organisms; Bacteria; Proteobacteria; Gammaproteobacteria; Alteromonadales; Pseudoalteromonadaceae; Pseudoalteromonas;
k141_56573	521.993	31674	8990	cellular organisms; Bacteria; Proteobacteria; Gammaproteobacteria;
k141_156990	521.57	19593	5557	cellular organisms; Bacteria; Proteobacteria; Gammaproteobacteria; Alteromonadales; Pseudoalteromonadaceae; Pseudoalteromonas;
k141_425756	521.259	24355	6917	cellular organisms; Bacteria; Proteobacteria; Gammaproteobacteria; Alteromonadales; Pseudoalteromonadaceae; Pseudoalteromonas;
k141_530868	511.534	18454	5348	cellular organisms; Bacteria; Proteobacteria; Gammaproteobacteria; Alteromonadales; Pseudoalteromonadaceae; Pseudoalteromonas;
k141_265731	510.701	22269	6434	cellular organisms; Bacteria; Proteobacteria; Gammaproteobacteria; Alteromonadales; Pseudoalteromonadaceae; Pseudoalteromonas;
k141_242000	508.475	24610	7167	cellular organisms; Bacteria; Proteobacteria; Gammaproteobacteria;
k141_4455872	504.234	17774	5219	cellular organisms; Bacteria; Proteobacteria; Gammaproteobacteria; Alteromonadales; Pseudoalteromonadaceae; Pseudoalteromonas; Pseudoalteromonas agarivorans;
k141_290990	502.158	32633	9603	cellular organisms; Bacteria; Proteobacteria; Gammaproteobacteria; Alteromonadales; Pseudoalteromonadaceae; Pseudoalteromonas; unclassified Pseudoalteromonas;
k141_2382271	501.174	27799	8208	cellular organisms; Bacteria; Proteobacteria; Gammaproteobacteria; Alteromonadales; Pseudoalteromonadaceae; Pseudoalteromonas;
k141_417121	499.406	16897	5009	cellular organisms; Bacteria; Proteobacteria; Gammaproteobacteria; Alteromonadales; Pseudoalteromonadaceae; Pseudoalteromonas;
k141_1571104	497.774	38471	5037	cellular organisms; Eukaryota; Sar; Stramenopiles; Ochrophyta; PX clade; Phaeophyceae; Ectocarpales; Ectocarpaceae; Ectocarpus; Ectocarpus siliculosus;
k141_577288	497.179	22454	6661	cellular organisms; Bacteria; Proteobacteria; Gammaproteobacteria; Alteromonadales; Pseudoalteromonadaceae; Pseudoalteromonas;
k141_92558	495.048	22032	6590	cellular organisms; Bacteria; Proteobacteria; Gammaproteobacteria; Alteromonadales; Pseudoalteromonadaceae; Pseudoalteromonas; unclassified Pseudoalteromonas;
k141_3781671	493.392	17394	5216	cellular organisms; Bacteria; Proteobacteria; Gammaproteobacteria; Alteromonadales; Pseudoalteromonadaceae; Pseudoalteromonas; unclassified Pseudoalteromonas;
k141_1121781	483.418	17295	5293	cellular organisms; Bacteria; Proteobacteria; Gammaproteobacteria; Alteromonadales; Pseudoalteromonadaceae; Pseudoalteromonas; unclassified Pseudoalteromonas; Pseudoalteromonas sp. TMED43;
k141_91119	481.097	19399	5959	cellular organisms; Bacteria; Proteobacteria; Gammaproteobacteria; Alteromonadales; Pseudoalteromonadaceae; Pseudoalteromonas;
k141_598553	480.282	16287	5012	cellular organisms; Bacteria; Proteobacteria; Gammaproteobacteria; Alteromonadales; Pseudoalteromonadaceae; Pseudoalteromonas; unclassified Pseudoalteromonas; Pseudoalteromonas sp. P1-3Unclassified;
k141_1715680	469.793	16784	5276	cellular organisms; Bacteria; Proteobacteria; Gammaproteobacteria; Alteromonadales; Pseudoalteromonadaceae; Pseudoalteromonas; Pseudoalteromonas telluritireducens;
k141_3878978	467.784	32446	10284	cellular organisms; Bacteria; Proteobacteria; Gammaproteobacteria; Alteromonadales; Pseudoalteromonadaceae; Pseudoalteromonas; unclassified Pseudoalteromonas; Pseudoalteromonas sp. P1-3Unclassified;
k141_265026	461	15904	5097	cellular organisms; Bacteria; Proteobacteria; Gammaproteobacteria; Alteromonadales; Pseudoalteromonadaceae; Pseudoalteromonas; Pseudoalteromonas telluritireducens;
k141_2579815	459.64	17159	5495	Unclassified
k141_123891	422.24	20888	7340	cellular organisms; Bacteria; Proteobacteria; Gammaproteobacteria; Alteromonadales; Pseudoalteromonadaceae; Pseudoalteromonas;
k141_1607754	377.648	16400	6436	cellular organisms; Bacteria; Terrabacteria group; Cyanobacteria/Melainabacteria group; Cyanobacteria; Oscillatoriophycideae; Oscillatoriales; Oscillatoriaceae; Okeania; Okeania hirsuta;
k141_1081680	375.629	25517	10080	cellular organisms; Bacteria; Terrabacteria group; Cyanobacteria/Melainabacteria group; Cyanobacteria; Synechococcales; Leptolyngbyaceae; Phormidesmis; Phormidesmis priestleyi;
k141_742158	366.861	14439	5828	cellular organisms; Bacteria; Proteobacteria; Gammaproteobacteria; Alteromonadales; Pseudoalteromonadaceae; Pseudoalteromonas;
k141_1605875	357.583	16631	6862	cellular organisms; Bacteria; Proteobacteria; Gammaproteobacteria; Alteromonadales; Pseudoalteromonadaceae; Pseudoalteromonas;
k141_192968	343.794	22173	9501	Unclassified
k141_2306721	342.898	20356	8757	cellular organisms; Bacteria; Proteobacteria; Gammaproteobacteria; Alteromonadales; Pseudoalteromonadaceae; Pseudoalteromonas; Pseudoalteromonas atlantica;
k141_437669	342.138	12838	5560	cellular organisms; Bacteria; Proteobacteria; Gammaproteobacteria; Alteromonadales; Pseudoalteromonadaceae; Pseudoalteromonas; unclassified Pseudoalteromonas; Pseudoalteromonas sp. P1-3Unclassified;
k141_215117	334.307	13604	5934	cellular organisms;
k141_3388251	316.894	31007	14499	cellular organisms; Bacteria; Terrabacteria group; Cyanobacteria/Melainabacteria group; Cyanobacteria; Nostocales; Hapalosiphonaceae;
k141_1827579	304.852	10915	5301	Unclassified
k141_2274121	302.815	10641	5047	cellular organisms; Eukaryota; Sar; Stramenopiles; Ochrophyta; PX clade; Phaeophyceae; Ectocarpales; Ectocarpaceae; Ectocarpus; Ectocarpus siliculosus;
k141_389016	290.295	67410	34454	Unclassified
k141_1426110	276.48	18175	9695	Unclassified
k141_3652995	271.303	28593	15590	cellular organisms; Bacteria; Terrabacteria group; Cyanobacteria/Melainabacteria group; Cyanobacteria; Oscillatoriophycideae; Oscillatoriales; Microcoleaceae; Planktothrix; Planktothrix agardhii;
k141_3568122	268.371	11153	6160	cellular organisms; Bacteria; Proteobacteria; Gammaproteobacteria; Alteromonadales; Shewanellaceae; Shewanella; Shewanella psychrophila;
k141_3415259	259.149	65441	37502	cellular organisms; Bacteria; Proteobacteria; Gammaproteobacteria; Oceanospirillales; Saccharospirillaceae; Saccharospirillum; unclassified Saccharospirillum; Saccharospirillum sp. MSK14-1;
k141_5413939	252.619	48574	28511	Unclassified
k141_3490730	249.437	12800	7590	Unclassified
k141_412428	248.143	10656	6364	Unclassified
k141_862883	247.205	10784	6457	Unclassified
k141_4748133	243.685	8386	5100	Unclassified
k141_2533908	242.664	11940	7267	cellular organisms; Bacteria; Terrabacteria group; Cyanobacteria/Melainabacteria group; Cyanobacteria; Nostocales; Nostocaceae; Nostoc; Nostoc minutum; Nostoc minutum NIES-26;
k141_3134296	242.587	11850	7202	cellular organisms; Bacteria; Terrabacteria group; Cyanobacteria/Melainabacteria group; Cyanobacteria; Oscillatoriophycideae; Oscillatoriales; Coleofasciculaceae; Geitlerinema; unclassified Geitlerinema; Geitlerinema sp. PCC 71Unclassified5;
k141_3981348	236.542	18740	11519	cellular organisms; Bacteria; Terrabacteria group; Cyanobacteria/Melainabacteria group; Cyanobacteria; Oscillatoriophycideae; Oscillatoriales; Oscillatoriaceae; Lyngbya; Lyngbya aestuarii;
k141_2763011	236.487	12423	7791	cellular organisms; Bacteria; Terrabacteria group; Cyanobacteria/Melainabacteria group; Cyanobacteria; Nostocales; Hapalosiphonaceae; Mastigocoleus; Mastigocoleus testarum;
k141_677109	231.293	11521	7370	Unclassified
k141_5610527	225.336	8099	5311	cellular organisms; Bacteria; Terrabacteria group; Cyanobacteria/Melainabacteria group; Cyanobacteria; Oscillatoriophycideae; Oscillatoriales; Oscillatoriaceae; Moorea; Moorea producens;
k141_920801	224.46	8777	5807	cellular organisms; Bacteria; Proteobacteria; Gammaproteobacteria; Alteromonadales; Pseudoalteromonadaceae; Pseudoalteromonas;
k141_845005	224.016	20438	13547	Unclassified
k141_2494290	222.273	29959	19957	cellular organisms; Bacteria; Terrabacteria group; Cyanobacteria/Melainabacteria group; Cyanobacteria; Oscillatoriophycideae; Oscillatoriales; Oscillatoriaceae; Limnoraphis; Limnoraphis robusta;
k141_559708	220.6	8268	5508	Unclassified
k141_2374508	220.298	12419	8356	cellular organisms; Bacteria; Terrabacteria group; Cyanobacteria/Melainabacteria group; Cyanobacteria; Oscillatoriophycideae; Oscillatoriales; Oscillatoriaceae; Lyngbya; unclassified Lyngbya; Lyngbya sp. PCC 81Unclassified6;
k141_1786625	219.364	10054	6720	cellular organisms; Eukaryota; Sar; Stramenopiles; Ochrophyta; PX clade; Phaeophyceae; Ectocarpales; Ectocarpaceae; Ectocarpus; Ectocarpus siliculosus;
k141_458334	216.186	9043	6183	cellular organisms; Bacteria; Terrabacteria group; Cyanobacteria/Melainabacteria group; Cyanobacteria; Oscillatoriophycideae; Oscillatoriales; Oscillatoriaceae; Lyngbya; unclassified Lyngbya; Lyngbya sp. PCC 81Unclassified6;
k141_1249417	216.08	10022	6861	cellular organisms; Bacteria; Terrabacteria group; Cyanobacteria/Melainabacteria group; Cyanobacteria; Oscillatoriophycideae; Oscillatoriales; Oscillatoriaceae; Lyngbya; Lyngbya aestuarii;
k141_5773874	215.259	11141	6598	cellular organisms; Eukaryota; Sar; Stramenopiles; Ochrophyta; PX clade; Phaeophyceae; Ectocarpales; Ectocarpaceae; Ectocarpus; Ectocarpus siliculosus;
k141_2825615	214.53	13721	9449	cellular organisms; Bacteria; Terrabacteria group; Cyanobacteria/Melainabacteria group; Cyanobacteria; Oscillatoriophycideae; Oscillatoriales; Microcoleaceae; Planktothrix; unclassified Planktothrix; Planktothrix sp. PCC 112Unclassified1;
k141_896256	213.835	13446	9324	cellular organisms; Bacteria; Terrabacteria group; Cyanobacteria/Melainabacteria group; Cyanobacteria; Oscillatoriophycideae; Oscillatoriales; Oscillatoriaceae; Lyngbya;
k141_898753	213.196	15511	10753	cellular organisms; Bacteria; Terrabacteria group; Cyanobacteria/Melainabacteria group; Cyanobacteria; Synechococcales; Leptolyngbyaceae; Phormidesmis; Phormidesmis priestleyi;
k141_287989	212.581	60075	41895	cellular organisms; Bacteria; Terrabacteria group; Cyanobacteria/Melainabacteria group; Cyanobacteria; Oscillatoriophycideae; Oscillatoriales; Oscillatoriaceae; Lyngbya;
k141_1737444	212.247	12775	8896	cellular organisms; Eukaryota; Sar; Stramenopiles; Ochrophyta; PX clade; Phaeophyceae; Ectocarpales; Chordariaceae; Punctaria; Punctaria latifolia;
k141_2669006	211.382	13099	9139	cellular organisms; Bacteria; Terrabacteria group; Cyanobacteria/Melainabacteria group; Cyanobacteria; Oscillatoriophycideae; Oscillatoriales; Microcoleaceae; Hydrocoleum; unclassified Hydrocoleum; Hydrocoleum sp. CS-953;
k141_3686831	210.988	15132	10116	cellular organisms; Bacteria; Proteobacteria; Alphaproteobacteria; Rhodobacterales; Rhodobacteraceae; Labrenzia; unclassified Labrenzia; Labrenzia sp. VG12;
k141_644847	210.862	15776	11081	Unclassified
k141_3268161	210.631	20688	14461	cellular organisms; Bacteria; Terrabacteria group; Cyanobacteria/Melainabacteria group; Cyanobacteria; Oscillatoriophycideae; Oscillatoriales; Oscillatoriaceae; Moorea; Moorea producens;
k141_4229220	209.605	33408	23576	cellular organisms; Bacteria; Terrabacteria group; Cyanobacteria/Melainabacteria group; Cyanobacteria; Oscillatoriophycideae; Oscillatoriales; Oscillatoriaceae; Limnoraphis; Limnoraphis robusta;
k141_5583509	209.003	11787	8349	cellular organisms; Bacteria; Terrabacteria group; Cyanobacteria/Melainabacteria group; Cyanobacteria; Oscillatoriophycideae; Oscillatoriales; Oscillatoriaceae; Lyngbya;
k141_1264083	208.763	15871	11230	cellular organisms; Bacteria; Terrabacteria group; Cyanobacteria/Melainabacteria group; Cyanobacteria; unclassified Cyanobacteria; unclassified Cyanobacteria (miscellaneous);
k141_498955	207.528	15052	10723	cellular organisms; Bacteria; Terrabacteria group; Cyanobacteria/Melainabacteria group; Cyanobacteria; Oscillatoriophycideae; Oscillatoriales; Oscillatoriaceae; Oscillatoria; unclassified Oscillatoria; Oscillatoria sp. PCC 1Unclassified8Unclassified2;
k141_3177956	206.325	31036	22328	cellular organisms; Bacteria; Terrabacteria group; Cyanobacteria/Melainabacteria group; Cyanobacteria; Oscillatoriophycideae; Oscillatoriales; Oscillatoriaceae; Lyngbya;
k141_3691975	206.062	14792	10648	cellular organisms; Bacteria; Terrabacteria group; Cyanobacteria/Melainabacteria group; Cyanobacteria; Oscillatoriophycideae; Oscillatoriales; Microcoleaceae; Planktothrix; Planktothrix serta;
k141_2642940	205.901	7506	5267	cellular organisms; Bacteria; Terrabacteria group; Cyanobacteria/Melainabacteria group; Cyanobacteria; Oscillatoriophycideae; Oscillatoriales; Microcoleaceae; Microcoleus; Microcoleus vaginatus;
k141_1822670	205.535	23671	17069	cellular organisms; Bacteria; Terrabacteria group; Cyanobacteria/Melainabacteria group; Cyanobacteria; Oscillatoriophycideae; Oscillatoriales; Oscillatoriaceae; Limnoraphis; Limnoraphis robusta;
k141_1841221	205.463	17615	12707	cellular organisms; Bacteria; Terrabacteria group; Cyanobacteria/Melainabacteria group; Cyanobacteria; Oscillatoriophycideae; Oscillatoriales; Microcoleaceae; Microcoleus; Microcoleus vaginatus;
k141_1157052	204.89	16683	12046	cellular organisms; Eukaryota; Sar; Stramenopiles; Ochrophyta; PX clade; Phaeophyceae; Ectocarpales; Scytosiphonaceae; Colpomenia; Colpomenia peregrina;
k141_3768228	204.73	10646	7722	cellular organisms; Bacteria; Terrabacteria group; Cyanobacteria/Melainabacteria group; Cyanobacteria; Oscillatoriophycideae; Oscillatoriales; Microcoleaceae;
k141_1473362	204.694	22415	16227	cellular organisms; Bacteria; Terrabacteria group; Cyanobacteria/Melainabacteria group; Cyanobacteria; Oscillatoriophycideae; Oscillatoriales; Coleofasciculaceae; Roseofilum; Roseofilum reptotaenium; Roseofilum reptotaenium AO1-A;
k141_911168	203.88	27455	19922	cellular organisms; Bacteria; Terrabacteria group; Cyanobacteria/Melainabacteria group; Cyanobacteria; Pleurocapsales; Hyellaceae; Myxosarcina; unclassified Myxosarcina; Myxosarcina sp. GI1;
k141_1993491	203.462	12231	8879	cellular organisms; Eukaryota; Sar; Stramenopiles; Ochrophyta; PX clade; Phaeophyceae; Ectocarpales; Scytosiphonaceae; Colpomenia; Colpomenia peregrina;
k141_73778	203.32	48486	35365	cellular organisms; Bacteria; Terrabacteria group; Cyanobacteria/Melainabacteria group; Cyanobacteria; Oscillatoriophycideae; Oscillatoriales; Microcoleaceae; Planktothrix; Planktothrix tepida;
k141_733929	203.314	12557	9152	cellular organisms; Bacteria; Terrabacteria group; Cyanobacteria/Melainabacteria group; Cyanobacteria; Oscillatoriophycideae; Oscillatoriales; unclassified Oscillatoriales; unclassified Oscillatoriales (miscellaneous); Oscillatoriales cyanobacterium CG2_3Unclassified_4Unclassified_61;
k141_3694808	203.141	29843	21787	cellular organisms; Bacteria; Terrabacteria group; Cyanobacteria/Melainabacteria group; Cyanobacteria; Oscillatoriophycideae; Oscillatoriales; Microcoleaceae; Trichodesmium; Trichodesmium erythraeum;
k141_5643394	202.975	12250	8950	cellular organisms; Bacteria; Terrabacteria group; Cyanobacteria/Melainabacteria group; Cyanobacteria; Oscillatoriophycideae; Oscillatoriales;
k141_288910	202.614	11802	8635	cellular organisms; Bacteria; Terrabacteria group; Cyanobacteria/Melainabacteria group; Cyanobacteria; Oscillatoriophycideae; Oscillatoriales; Microcoleaceae; Kamptonema;
k141_4743503	202.52	9438	6911	cellular organisms; Bacteria; Terrabacteria group; Cyanobacteria/Melainabacteria group; Cyanobacteria; Oscillatoriophycideae; Oscillatoriales; Oscillatoriaceae; Limnoraphis; Limnoraphis robusta;
k141_1741608	202.437	29126	21311	cellular organisms; Bacteria; Terrabacteria group; Cyanobacteria/Melainabacteria group; Cyanobacteria; Synechococcales; Leptolyngbyaceae; Leptolyngbya; unclassified Leptolyngbya; Leptolyngbya sp. 'hensonii';
k141_998658	202.436	45654	33433	cellular organisms; Bacteria; Terrabacteria group; Cyanobacteria/Melainabacteria group; Cyanobacteria; Oscillatoriophycideae; Oscillatoriales; Oscillatoriaceae; Lyngbya; unclassified Lyngbya; Lyngbya sp. PCC 81Unclassified6;
k141_3973217	202.347	8390	6163	Unclassified
k141_4819907	202.308	22667	16611	cellular organisms; Bacteria; Terrabacteria group; Cyanobacteria/Melainabacteria group; Cyanobacteria; Synechococcales; Leptolyngbyaceae; Leptolyngbya; unclassified Leptolyngbya; Leptolyngbya sp. O-77;
k141_2711740	202.271	13240	9709	cellular organisms; Bacteria; Terrabacteria group; Cyanobacteria/Melainabacteria group; Cyanobacteria; Oscillatoriophycideae; Oscillatoriales; Microcoleaceae; Arthrospira; unclassified Arthrospira; Arthrospira sp. PLM2.Bin9;
k141_2829785	202.206	19741	14497	cellular organisms; Bacteria; Terrabacteria group; Actinobacteria; Actinobacteria; Micromonosporales; Micromonosporaceae; Micromonospora; Micromonospora sagamiensis;
k141_505097	201.83	28901	21235	cellular organisms; Bacteria; Terrabacteria group; Cyanobacteria/Melainabacteria group; Cyanobacteria; Oscillatoriophycideae; Oscillatoriales; unclassified Oscillatoriales; unclassified Oscillatoriales (miscellaneous); Oscillatoriales cyanobacterium JSC-12;
k141_6082117	201.807	20227	14808	cellular organisms; Bacteria; Terrabacteria group; Cyanobacteria/Melainabacteria group; Cyanobacteria; Oscillatoriophycideae; Oscillatoriales; Oscillatoriaceae; Limnoraphis; Limnoraphis robusta;
k141_785242	201.782	76146	55998	cellular organisms; Bacteria; Terrabacteria group; Cyanobacteria/Melainabacteria group; Cyanobacteria; Oscillatoriophycideae; Oscillatoriales; Oscillatoriaceae; Limnoraphis; Limnoraphis robusta;
k141_505974	201.734	23536	17269	cellular organisms; Bacteria; Terrabacteria group; Cyanobacteria/Melainabacteria group; Cyanobacteria; Oscillatoriophycideae; Oscillatoriales; Microcoleaceae;
k141_45071	201.689	30302	22265	cellular organisms; Bacteria; Terrabacteria group; Cyanobacteria/Melainabacteria group; Cyanobacteria; Oscillatoriophycideae; Oscillatoriales; Microcoleaceae; Planktothrix; Planktothrix serta;
k141_2497540	201.638	10793	7957	cellular organisms; Bacteria; Proteobacteria; Alphaproteobacteria; Rhizobiales; Rhodobiaceae; Rhodoligotrophos; unclassified Rhodoligotrophos; Rhodoligotrophos sp. lm1;
k141_1150398	201.464	7349	5332	cellular organisms; Bacteria; Terrabacteria group; Cyanobacteria/Melainabacteria group; Cyanobacteria; Synechococcales; Leptolyngbyaceae; Alkalinema; unclassified Alkalinema; Alkalinema sp. CACIAM 7Unclassifiedd;
k141_5420966	201.221	30850	22762	cellular organisms; Bacteria; Terrabacteria group; Cyanobacteria/Melainabacteria group; Cyanobacteria; Oscillatoriophycideae; Chroococcales;
k141_831240	200.755	22359	16526	cellular organisms; Bacteria; Terrabacteria group; Cyanobacteria/Melainabacteria group; Cyanobacteria; Oscillatoriophycideae; Oscillatoriales; Microcoleaceae;
k141_2735461	200.638	12060	8891	cellular organisms; Bacteria; Terrabacteria group; Cyanobacteria/Melainabacteria group; Cyanobacteria; Oscillatoriophycideae; Oscillatoriales; Oscillatoriaceae; Lyngbya; unclassified Lyngbya; Lyngbya sp. PCC 81Unclassified6;
k141_4778850	200.624	9271	6854	cellular organisms; Bacteria; Terrabacteria group; Cyanobacteria/Melainabacteria group; Cyanobacteria; Oscillatoriophycideae; Chroococcales; Microcystaceae; Microcystis;
k141_1263012	200.543	46666	34505	cellular organisms; Bacteria; Terrabacteria group; Cyanobacteria/Melainabacteria group; Cyanobacteria; Synechococcales; Chamaesiphonaceae; Chamaesiphon; Chamaesiphon polymorphus;
k141_2305362	200.43	22888	16953	cellular organisms; Bacteria; Terrabacteria group; Cyanobacteria/Melainabacteria group; Cyanobacteria; Oscillatoriophycideae; Oscillatoriales; Oscillatoriaceae; Lyngbya; Lyngbya aestuarii;
k141_719985	200.248	19960	14794	cellular organisms; Bacteria; Terrabacteria group; Cyanobacteria/Melainabacteria group; Cyanobacteria; Spirulinales; Spirulinaceae; Spirulina; Spirulina subsalsa;
k141_831340	200.218	18267	13511	cellular organisms; Bacteria; Terrabacteria group; Cyanobacteria/Melainabacteria group; Cyanobacteria; Oscillatoriophycideae; Oscillatoriales; Oscillatoriaceae; Lyngbya;
k141_1295307	200.218	17217	12762	cellular organisms; Bacteria; Terrabacteria group; Cyanobacteria/Melainabacteria group; Cyanobacteria; Oscillatoriophycideae; Oscillatoriales; Microcoleaceae; Trichodesmium; Trichodesmium erythraeum;
k141_1139767	200.016	32828	24369	cellular organisms; Bacteria; Terrabacteria group; Cyanobacteria/Melainabacteria group; Cyanobacteria; Oscillatoriophycideae; Oscillatoriales; Microcoleaceae;
k141_1027027	200.006	19373	14364	cellular organisms; Bacteria; Terrabacteria group; Cyanobacteria/Melainabacteria group; Cyanobacteria; Oscillatoriophycideae; Oscillatoriales; Oscillatoriaceae; Limnoraphis; Limnoraphis robusta;
k141_205035	199.952	7907	5750	Unclassified
k141_3274115	199.874	17007	12615	cellular organisms; Bacteria; Terrabacteria group; Cyanobacteria/Melainabacteria group; Cyanobacteria; Oscillatoriophycideae; Oscillatoriales; Microcoleaceae; Trichodesmium; Trichodesmium erythraeum;
k141_4813073	199.873	19791	14669	cellular organisms; Bacteria; Terrabacteria group; Cyanobacteria/Melainabacteria group; Cyanobacteria; Oscillatoriophycideae; Oscillatoriales; Oscillatoriaceae; Okeania; Okeania hirsuta;
k141_5062880	199.772	31025	23025	cellular organisms; Bacteria; Terrabacteria group; Cyanobacteria/Melainabacteria group; Cyanobacteria; Oscillatoriophycideae; Oscillatoriales; Oscillatoriaceae; Lyngbya;
k141_5531350	199.742	27881	20699	cellular organisms; Bacteria; Terrabacteria group; Cyanobacteria/Melainabacteria group; Cyanobacteria; Oscillatoriophycideae; Oscillatoriales; Oscillatoriaceae; Lyngbya; unclassified Lyngbya; Lyngbya sp. PCC 81Unclassified6;
k141_2335504	199.526	19188	14266	cellular organisms; Bacteria; Terrabacteria group; Cyanobacteria/Melainabacteria group; Cyanobacteria; Oscillatoriophycideae; Oscillatoriales; Oscillatoriaceae; Limnoraphis; Limnoraphis robusta;
k141_1164027	199.494	38110	28336	cellular organisms; Bacteria; Terrabacteria group; Cyanobacteria/Melainabacteria group; Cyanobacteria; Oscillatoriophycideae; Oscillatoriales;
k141_3784869	199.467	27677	20545	cellular organisms; Bacteria; Proteobacteria; Betaproteobacteria; Neisseriales; Chromobacteriaceae; Vogesella; Vogesella perlucida;
k141_4037161	199.437	35841	26639	cellular organisms; Bacteria; Terrabacteria group; Cyanobacteria/Melainabacteria group; Cyanobacteria; Oscillatoriophycideae; Oscillatoriales; Oscillatoriaceae; Lyngbya; unclassified Lyngbya; Lyngbya sp. PCC 81Unclassified6;
k141_3800249	199.424	7015	5212	Unclassified
k141_3709351	199.355	10541	7833	cellular organisms; Bacteria; Terrabacteria group; Cyanobacteria/Melainabacteria group; Cyanobacteria; Nostocales; Hapalosiphonaceae; unclassified Hapalosiphonaceae; Hapalosiphonaceae cyanobacterium JJU2;
k141_3109116	199.288	56430	41963	cellular organisms; Bacteria; Terrabacteria group; Cyanobacteria/Melainabacteria group; Cyanobacteria; Oscillatoriophycideae; Chroococcales; unclassified Chroococcales; unclassified Chroococcales (miscellaneous); Chroococcales cyanobacterium IPPAS B-12Unclassified3;
k141_420286	199.235	28768	21326	cellular organisms; Bacteria; Terrabacteria group; Cyanobacteria/Melainabacteria group; Cyanobacteria; Oscillatoriophycideae; Oscillatoriales; Oscillatoriaceae; Lyngbya; unclassified Lyngbya; Lyngbya sp. PCC 81Unclassified6;
k141_1183116	199.221	50632	37708	cellular organisms; Bacteria; Terrabacteria group; Cyanobacteria/Melainabacteria group; Cyanobacteria; Oscillatoriophycideae; Oscillatoriales; Oscillatoriaceae; Limnoraphis; Limnoraphis robusta;
k141_1575251	199.209	30693	22858	cellular organisms; Bacteria; Terrabacteria group; Cyanobacteria/Melainabacteria group; Cyanobacteria; Oscillatoriophycideae; Oscillatoriales; Oscillatoriaceae; Lyngbya; unclassified Lyngbya; Lyngbya sp. PCC 81Unclassified6;
k141_1057333	199.129	67022	49942	cellular organisms; Bacteria; Terrabacteria group; Cyanobacteria/Melainabacteria group; Cyanobacteria; Oscillatoriophycideae; Oscillatoriales; Microcoleaceae;
k141_88426	199.056	7669	5722	Unclassified
k141_995415	199.052	31767	23634	cellular organisms; Bacteria; Terrabacteria group; Cyanobacteria/Melainabacteria group; Cyanobacteria; Oscillatoriophycideae; Oscillatoriales; Microcoleaceae; Arthrospira;
k141_1305799	198.831	63613	47474	cellular organisms; Bacteria; Terrabacteria group; Cyanobacteria/Melainabacteria group; Cyanobacteria; Oscillatoriophycideae; Oscillatoriales; Microcoleaceae; Planktothrix; Planktothrix tepida;
k141_1578345	198.454	53805	40193	cellular organisms; Bacteria; Terrabacteria group; Cyanobacteria/Melainabacteria group; Cyanobacteria; Oscillatoriophycideae; Oscillatoriales;
k141_4552495	198.448	32651	24404	cellular organisms; Bacteria; Terrabacteria group; Cyanobacteria/Melainabacteria group; Cyanobacteria; Oscillatoriophycideae; Oscillatoriales; Microcoleaceae; Microcoleus; unclassified Microcoleus; Microcoleus sp. PCC 7113;
k141_2953418	198.421	19847	14763	cellular organisms; Bacteria; Terrabacteria group; Cyanobacteria/Melainabacteria group; Cyanobacteria; Oscillatoriophycideae; Oscillatoriales; Coleofasciculaceae; Roseofilum; Roseofilum reptotaenium; Roseofilum reptotaenium AO1-A;
k141_383598	198.404	124812	93303	cellular organisms; Bacteria; Terrabacteria group; Cyanobacteria/Melainabacteria group; Cyanobacteria; Oscillatoriophycideae; Oscillatoriales; Gomontiellaceae; Crinalium; Crinalium epipsammum;
k141_2699292	198.331	46352	34655	cellular organisms; Bacteria; Terrabacteria group; Cyanobacteria/Melainabacteria group; Cyanobacteria; Oscillatoriophycideae; Oscillatoriales; Microcoleaceae; Arthrospira;
k141_197217	198.32	29808	22290	cellular organisms; Bacteria; Terrabacteria group; Cyanobacteria/Melainabacteria group; Cyanobacteria; Oscillatoriophycideae; Oscillatoriales; Microcoleaceae;
k141_1069701	198.297	13862	10339	cellular organisms; Bacteria; Terrabacteria group; Cyanobacteria/Melainabacteria group; Cyanobacteria; Nostocales; Hapalosiphonaceae; Mastigocoleus; Mastigocoleus testarum;
k141_3736574	198.27	10496	7845	cellular organisms; Bacteria; Terrabacteria group; Cyanobacteria/Melainabacteria group; Cyanobacteria; Oscillatoriophycideae; Oscillatoriales; Oscillatoriaceae; Lyngbya;
k141_3774369	198.264	32401	24218	cellular organisms; Bacteria; Terrabacteria group; Cyanobacteria/Melainabacteria group; Cyanobacteria; Oscillatoriophycideae; Oscillatoriales; Oscillatoriaceae; Limnoraphis; Limnoraphis robusta;
k141_325269	198.247	29110	21771	cellular organisms; Bacteria; Terrabacteria group; Cyanobacteria/Melainabacteria group; Cyanobacteria; Oscillatoriophycideae; Oscillatoriales; Microcoleaceae; Planktothrix;
k141_5187060	198.176	9750	7275	cellular organisms; Bacteria; Terrabacteria group; Cyanobacteria/Melainabacteria group; Cyanobacteria; Oscillatoriophycideae; Oscillatoriales; Microcoleaceae; Arthrospira;
k141_123039	198.123	11652	8701	cellular organisms; Bacteria; Terrabacteria group; Cyanobacteria/Melainabacteria group; Cyanobacteria; Oscillatoriophycideae; Oscillatoriales; Oscillatoriaceae; Moorea;
k141_2818658	198.029	17375	12989	cellular organisms; Bacteria; Terrabacteria group; Cyanobacteria/Melainabacteria group; Cyanobacteria; Synechococcales; Merismopediaceae; Merismopedia; Merismopedia glauca;
k141_2159000	197.931	16690	12488	cellular organisms; Bacteria; Proteobacteria; Gammaproteobacteria; Alteromonadales; Pseudoalteromonadaceae; Pseudoalteromonas; unclassified Pseudoalteromonas; Pseudoalteromonas sp. S16Unclassified9;
k141_1586097	197.686	15420	11504	cellular organisms; Bacteria; Terrabacteria group; Cyanobacteria/Melainabacteria group; Cyanobacteria; Oscillatoriophycideae; Oscillatoriales; Microcoleaceae;
k141_28434	197.607	40627	30503	cellular organisms; Bacteria; Terrabacteria group; Cyanobacteria/Melainabacteria group; Cyanobacteria; Nostocales; Nostocaceae; Nostoc; unclassified Nostoc;
k141_1125760	197.53	12300	9231	cellular organisms; Bacteria; Terrabacteria group; Cyanobacteria/Melainabacteria group; Cyanobacteria; Oscillatoriophycideae; Oscillatoriales; Oscillatoriaceae; Limnoraphis; Limnoraphis robusta;
k141_2182840	197.39	73469	55128	cellular organisms; Bacteria; Terrabacteria group; Cyanobacteria/Melainabacteria group; Cyanobacteria; Oscillatoriophycideae; Oscillatoriales; Oscillatoriaceae; Moorea; Moorea producens;
k141_4307064	197.344	15237	11412	cellular organisms; Bacteria; Terrabacteria group; Cyanobacteria/Melainabacteria group; Cyanobacteria; Oscillatoriophycideae; Oscillatoriales; Oscillatoriaceae; Lyngbya; Lyngbya aestuarii;
k141_1741712	197.265	52670	39585	cellular organisms; Bacteria; Terrabacteria group; Cyanobacteria/Melainabacteria group; Cyanobacteria; Pleurocapsales; Hyellaceae; Myxosarcina; unclassified Myxosarcina; Myxosarcina sp. GI1;
k141_1345123	197.234	21199	15920	cellular organisms; Bacteria; Terrabacteria group; Cyanobacteria/Melainabacteria group; Cyanobacteria; Nostocales; Nostocaceae; Nostoc;
k141_695326	197.168	51909	39056	cellular organisms; Bacteria; Terrabacteria group; Cyanobacteria/Melainabacteria group; Cyanobacteria; Oscillatoriophycideae; Oscillatoriales; Microcoleaceae;
k141_3104686	197.149	12212	9165	cellular organisms; Bacteria; Terrabacteria group; Cyanobacteria/Melainabacteria group; Cyanobacteria; Oscillatoriophycideae; Oscillatoriales; Oscillatoriaceae; Lyngbya; Lyngbya aestuarii;
k141_4183629	197.147	77667	58348	cellular organisms; Bacteria; Terrabacteria group; Cyanobacteria/Melainabacteria group; Cyanobacteria; Oscillatoriophycideae; Oscillatoriales; Microcoleaceae;
k141_408103	197.123	73164	55097	cellular organisms; Bacteria; Terrabacteria group; Cyanobacteria/Melainabacteria group; Cyanobacteria; Oscillatoriophycideae; Oscillatoriales; Oscillatoriaceae; Okeania; Okeania hirsuta;
k141_64658	197.053	107636	80929	cellular organisms; Bacteria; Terrabacteria group; Cyanobacteria/Melainabacteria group; Cyanobacteria; Oscillatoriophycideae; Oscillatoriales; Coleofasciculaceae; Roseofilum; Roseofilum reptotaenium; Roseofilum reptotaenium AO1-A;
k141_256568	197.037	77711	58466	cellular organisms; Bacteria; Terrabacteria group; Cyanobacteria/Melainabacteria group; Cyanobacteria; Oscillatoriophycideae; Oscillatoriales; Microcoleaceae; Hydrocoleum; unclassified Hydrocoleum; Hydrocoleum sp. CS-953;
k141_3860822	197.027	32538	24493	cellular organisms; Bacteria; Terrabacteria group; Cyanobacteria/Melainabacteria group; Cyanobacteria; Oscillatoriophycideae; Oscillatoriales; Microcoleaceae; Planktothrix;
k141_5382287	196.804	20808	15649	cellular organisms; Bacteria; Terrabacteria group; Cyanobacteria/Melainabacteria group; Cyanobacteria; Oscillatoriophycideae; Oscillatoriales; Oscillatoriaceae; Moorea; Moorea bouillonii;
k141_3537872	196.801	12840	9654	cellular organisms; Bacteria; Terrabacteria group; Cyanobacteria/Melainabacteria group; Cyanobacteria; Oscillatoriophycideae; Oscillatoriales; Oscillatoriaceae; Limnoraphis; Limnoraphis robusta;
k141_406064	196.557	11993	9021	cellular organisms; Bacteria; Terrabacteria group; Cyanobacteria/Melainabacteria group; Cyanobacteria; Oscillatoriophycideae; Oscillatoriales; Oscillatoriaceae;
k141_1716792	196.49	50928	38443	cellular organisms; Bacteria; Terrabacteria group; Cyanobacteria/Melainabacteria group; Cyanobacteria; Oscillatoriophycideae; Oscillatoriales; Oscillatoriaceae; Limnoraphis; Limnoraphis robusta;
k141_158669	196.48	49486	37364	cellular organisms; Bacteria; Terrabacteria group; Cyanobacteria/Melainabacteria group; Cyanobacteria; Oscillatoriophycideae; Oscillatoriales; Oscillatoriaceae; Moorea;
k141_4004112	196.305	10567	7982	cellular organisms; Bacteria; Terrabacteria group; Cyanobacteria/Melainabacteria group; Cyanobacteria; Oscillatoriophycideae; Oscillatoriales; Microcoleaceae;
k141_1428366	196.251	53537	40427	cellular organisms; Bacteria; Terrabacteria group; Cyanobacteria/Melainabacteria group; Cyanobacteria; Oscillatoriophycideae; Oscillatoriales; Oscillatoriaceae; Limnoraphis; Limnoraphis robusta;
k141_403005	196.191	11406	8633	cellular organisms; Bacteria; Terrabacteria group; Cyanobacteria/Melainabacteria group; Cyanobacteria; Oscillatoriophycideae; Oscillatoriales; Oscillatoriaceae; Lyngbya;
k141_1150281	196.178	23319	17612	cellular organisms; Bacteria; Terrabacteria group; Cyanobacteria/Melainabacteria group; Cyanobacteria; Oscillatoriophycideae; Oscillatoriales; Microcoleaceae; Trichodesmium; Trichodesmium erythraeum;
k141_2805836	196.175	32521	24619	cellular organisms; Bacteria; Terrabacteria group; Cyanobacteria/Melainabacteria group; Cyanobacteria; Oscillatoriophycideae; Oscillatoriales; unclassified Oscillatoriales; unclassified Oscillatoriales (miscellaneous); Oscillatoriales cyanobacterium USRUnclassifiedUnclassified1;
k141_4355402	196.137	10443	7866	cellular organisms; Bacteria; Terrabacteria group; Cyanobacteria/Melainabacteria group; Cyanobacteria; Oscillatoriophycideae; Oscillatoriales; Microcoleaceae; Arthrospira; Arthrospira platensis;
k141_1624471	195.982	35402	26782	cellular organisms; Bacteria; Terrabacteria group; Cyanobacteria/Melainabacteria group; Cyanobacteria; Oscillatoriophycideae; Oscillatoriales; Oscillatoriaceae; Lyngbya; unclassified Lyngbya; Lyngbya sp. PCC 81Unclassified6;
k141_1275379	195.958	32313	24473	cellular organisms; Bacteria; Terrabacteria group; Cyanobacteria/Melainabacteria group; Cyanobacteria; Synechococcales; Acaryochloridaceae; Acaryochloris;
k141_163630	195.944	9249	7002	cellular organisms; Bacteria; Terrabacteria group; Cyanobacteria/Melainabacteria group; Cyanobacteria; Oscillatoriophycideae; Oscillatoriales; Oscillatoriaceae; Lyngbya; Lyngbya aestuarii;
k141_3062733	195.82	43125	32666	cellular organisms; Bacteria; Terrabacteria group; Cyanobacteria/Melainabacteria group; Cyanobacteria; Oscillatoriophycideae; Oscillatoriales; Coleofasciculaceae; Roseofilum; Roseofilum reptotaenium; Roseofilum reptotaenium AO1-A;
k141_984352	195.803	32576	24627	cellular organisms; Bacteria; Terrabacteria group; Cyanobacteria/Melainabacteria group; Cyanobacteria; Oscillatoriophycideae; Chroococcales; Aphanothecaceae;
k141_225853	195.795	11424	8631	cellular organisms; Bacteria; Terrabacteria group; Cyanobacteria/Melainabacteria group; Cyanobacteria; Oscillatoriophycideae; Oscillatoriales; Oscillatoriaceae; Lyngbya; Lyngbya aestuarii;
k141_1955118	195.761	8501	6436	cellular organisms; Bacteria; Terrabacteria group; Cyanobacteria/Melainabacteria group; Cyanobacteria; Synechococcales; Leptolyngbyaceae; Leptolyngbya; unclassified Leptolyngbya;
k141_1644422	195.649	13894	10526	cellular organisms; Bacteria; Terrabacteria group; Cyanobacteria/Melainabacteria group; Cyanobacteria; Oscillatoriophycideae; Oscillatoriales; Oscillatoriaceae; Lyngbya; unclassified Lyngbya; Lyngbya sp. PCC 81Unclassified6;
k141_1939012	195.636	54867	41528	cellular organisms; Bacteria; Terrabacteria group; Cyanobacteria/Melainabacteria group; Cyanobacteria; Oscillatoriophycideae; Oscillatoriales; Microcoleaceae;
k141_1143263	195.618	62454	47379	cellular organisms; Bacteria; Terrabacteria group; Cyanobacteria/Melainabacteria group; Cyanobacteria; Oscillatoriophycideae; Oscillatoriales; Microcoleaceae;
k141_483852	195.584	6983	5297	cellular organisms; Bacteria; Terrabacteria group; Cyanobacteria/Melainabacteria group; Cyanobacteria; Oscillatoriophycideae; Oscillatoriales; Oscillatoriaceae; Limnoraphis; Limnoraphis robusta;
k141_954832	195.567	32155	24374	cellular organisms; Bacteria; Terrabacteria group; Cyanobacteria/Melainabacteria group; Cyanobacteria; Oscillatoriophycideae; Oscillatoriales; Oscillatoriaceae; Limnoraphis; Limnoraphis robusta;
k141_53660	195.555	12450	9444	cellular organisms; Bacteria; Terrabacteria group; Cyanobacteria/Melainabacteria group; Cyanobacteria; Oscillatoriophycideae; Oscillatoriales; Microcoleaceae; Planktothrix;
k141_4204798	195.512	10047	7546	cellular organisms; Bacteria; Terrabacteria group; Cyanobacteria/Melainabacteria group; Cyanobacteria; Oscillatoriophycideae; Oscillatoriales; Oscillatoriaceae; Lyngbya; unclassified Lyngbya; Lyngbya sp. PCC 81Unclassified6;
k141_2133583	195.474	15439	11731	cellular organisms; Bacteria; Terrabacteria group; Cyanobacteria/Melainabacteria group; Cyanobacteria; Oscillatoriophycideae; Oscillatoriales; Microcoleaceae; Arthrospira;
k141_1628979	195.33	43238	32816	cellular organisms; Bacteria; Terrabacteria group; Cyanobacteria/Melainabacteria group; Cyanobacteria; Oscillatoriophycideae; Chroococcales; unclassified Chroococcales; unclassified Chroococcales (miscellaneous); Chroococcales cyanobacterium IPPAS B-12Unclassified3;
k141_5635996	195.309	50939	38709	cellular organisms; Bacteria; Terrabacteria group; Cyanobacteria/Melainabacteria group; Cyanobacteria; Oscillatoriophycideae; Oscillatoriales; Oscillatoriaceae; Limnoraphis; Limnoraphis robusta;
k141_623782	195.189	12980	9811	cellular organisms; Bacteria; Terrabacteria group; Cyanobacteria/Melainabacteria group; Cyanobacteria; Oscillatoriophycideae; Oscillatoriales; Microcoleaceae; Tychonema; Tychonema bourrellyi;
k141_2021354	195.174	16562	12579	cellular organisms; Bacteria; Terrabacteria group; Cyanobacteria/Melainabacteria group; Cyanobacteria; Oscillatoriophycideae; Oscillatoriales; Microcoleaceae; Planktothrix; Planktothrix agardhii;
k141_885746	195.171	28938	22010	cellular organisms; Bacteria; Terrabacteria group; Cyanobacteria/Melainabacteria group; Cyanobacteria; Nostocales; Rivulariaceae; Rivularia; unclassified Rivularia (in: Bacteria); Rivularia sp. PCC 7116;
k141_3991705	195.026	37710	28673	cellular organisms; Bacteria; Terrabacteria group; Cyanobacteria/Melainabacteria group; Cyanobacteria; Oscillatoriophycideae; Oscillatoriales; Oscillatoriaceae; Lyngbya;
k141_4038794	194.993	59759	45490	cellular organisms; Bacteria; Terrabacteria group; Cyanobacteria/Melainabacteria group; Cyanobacteria; Oscillatoriophycideae; Oscillatoriales; Microcoleaceae; Hydrocoleum; unclassified Hydrocoleum; Hydrocoleum sp. CS-953;
k141_3405119	194.929	8356	6354	cellular organisms; Bacteria; Terrabacteria group; Cyanobacteria/Melainabacteria group; Cyanobacteria; Oscillatoriophycideae; Oscillatoriales; Oscillatoriaceae; Lyngbya; Lyngbya aestuarii;
k141_110990	194.924	15313	11649	cellular organisms; Bacteria; Terrabacteria group; Cyanobacteria/Melainabacteria group; Cyanobacteria; Synechococcales; Leptolyngbyaceae; Leptolyngbya; unclassified Leptolyngbya; Leptolyngbya sp. NIES-21Unclassified4;
k141_5246795	194.911	22965	17487	cellular organisms; Bacteria; Terrabacteria group; Cyanobacteria/Melainabacteria group; Cyanobacteria; Oscillatoriophycideae; Oscillatoriales; Oscillatoriaceae; Lyngbya;
k141_3265190	194.725	16515	12588	cellular organisms; Bacteria; Terrabacteria group; Cyanobacteria/Melainabacteria group; Cyanobacteria; Oscillatoriophycideae; Oscillatoriales; Oscillatoriaceae; Limnoraphis; Limnoraphis robusta;
k141_255210	194.67	22936	17481	cellular organisms; Bacteria; Terrabacteria group; Cyanobacteria/Melainabacteria group; Cyanobacteria; Oscillatoriophycideae; Chroococcales; Chroococcaceae; Gloeocapsopsis; unclassified Gloeocapsopsis; Gloeocapsopsis sp. AAB1 = 1H9;
k141_1035134	194.559	37582	28652	cellular organisms; Bacteria; Terrabacteria group; Cyanobacteria/Melainabacteria group; Cyanobacteria; Spirulinales; Spirulinaceae; Spirulina; Spirulina subsalsa;
k141_2687350	194.544	31531	24071	cellular organisms; Bacteria; Terrabacteria group; Cyanobacteria/Melainabacteria group; Cyanobacteria; Oscillatoriophycideae; Oscillatoriales; Microcoleaceae; Hydrocoleum; unclassified Hydrocoleum; Hydrocoleum sp. CS-953;
k141_4258523	194.505	10169	7765	cellular organisms; Bacteria; Terrabacteria group; Cyanobacteria/Melainabacteria group; Cyanobacteria; Oscillatoriophycideae; Oscillatoriales;
k141_653674	194.365	35078	26798	cellular organisms; Bacteria; Terrabacteria group; Cyanobacteria/Melainabacteria group; Cyanobacteria; Oscillatoriophycideae; Oscillatoriales; Gomontiellaceae; Hormoscilla; unclassified Hormoscilla;
k141_438899	194.312	17325	13192	cellular organisms; Bacteria; Terrabacteria group; Cyanobacteria/Melainabacteria group; Cyanobacteria; Oscillatoriophycideae; Oscillatoriales; Microcoleaceae;
k141_678328	194.197	33911	25886	cellular organisms; Bacteria; Terrabacteria group; Cyanobacteria/Melainabacteria group; Cyanobacteria; Synechococcales; Acaryochloridaceae; Acaryochloris;
k141_610438	194.145	28101	21470	cellular organisms; Bacteria; Terrabacteria group; Cyanobacteria/Melainabacteria group; Cyanobacteria; Oscillatoriophycideae; Oscillatoriales; Microcoleaceae; Planktothrix; Planktothrix tepida;
k141_1419526	194.115	25831	19638	cellular organisms; Bacteria; Terrabacteria group; Cyanobacteria/Melainabacteria group; Cyanobacteria; unclassified Cyanobacteria; unclassified Cyanobacteria (miscellaneous);
k141_2054524	194.067	17486	13356	cellular organisms; Bacteria; Terrabacteria group; Cyanobacteria/Melainabacteria group; Cyanobacteria; Nostocales; unclassified Nostocales; unclassified Nostocales (miscellaneous); Nostocales cyanobacterium HT-58-2;
k141_1768840	193.898	65584	50143	cellular organisms; Bacteria; Terrabacteria group; Cyanobacteria/Melainabacteria group; Cyanobacteria; Oscillatoriophycideae; Oscillatoriales; Coleofasciculaceae; Coleofasciculus; Coleofasciculus chthonoplastes;
k141_2510314	193.838	17970	13740	cellular organisms; Bacteria; Terrabacteria group; Cyanobacteria/Melainabacteria group; Cyanobacteria; Oscillatoriophycideae; Oscillatoriales; Microcoleaceae; Arthrospira;
k141_481915	193.793	33696	25815	cellular organisms; Bacteria; Terrabacteria group; Cyanobacteria/Melainabacteria group; Cyanobacteria; Oscillatoriophycideae; Oscillatoriales; Oscillatoriaceae; Phormidium; unclassified Phormidium;
k141_54029	193.744	80602	61733	cellular organisms; Bacteria; Terrabacteria group; Cyanobacteria/Melainabacteria group; Cyanobacteria; Oscillatoriophycideae; Oscillatoriales; Microcoleaceae; Planktothrix; Planktothrix tepida;
k141_1311797	193.73	34397	26282	cellular organisms; Bacteria; Terrabacteria group; Cyanobacteria/Melainabacteria group; Cyanobacteria; Oscillatoriophycideae;
k141_205295	193.72	9243	7065	cellular organisms; Bacteria; Terrabacteria group; Cyanobacteria/Melainabacteria group; Cyanobacteria; Nostocales; Calotrichaceae; Calothrix; Calothrix rhizosoleniae;
k141_2811245	193.628	36273	27772	cellular organisms; Bacteria; Terrabacteria group; Cyanobacteria/Melainabacteria group; Cyanobacteria; Oscillatoriophycideae; Oscillatoriales; Microcoleaceae; Planktothrix; unclassified Planktothrix; Planktothrix sp. PCC 112Unclassified1;
k141_6084016	193.621	37452	28679	cellular organisms; Bacteria; Terrabacteria group; Cyanobacteria/Melainabacteria group; Cyanobacteria; Oscillatoriophycideae; Oscillatoriales; Oscillatoriaceae; Moorea; Moorea producens;
k141_1967646	193.6	13816	10588	cellular organisms; Bacteria; Terrabacteria group; Cyanobacteria/Melainabacteria group; Cyanobacteria; Oscillatoriophycideae; Oscillatoriales; Oscillatoriaceae; Limnoraphis; Limnoraphis robusta;
k141_3144229	193.496	61434	47090	cellular organisms; Bacteria; Terrabacteria group; Cyanobacteria/Melainabacteria group; Cyanobacteria; Synechococcales; Prochlorotrichaceae; Prochlorothrix; Prochlorothrix hollandica;
k141_439487	193.468	50096	38350	cellular organisms; Bacteria; Terrabacteria group; Cyanobacteria/Melainabacteria group; Cyanobacteria; Oscillatoriophycideae; Oscillatoriales; Oscillatoriaceae; Limnoraphis; Limnoraphis robusta;
k141_343222	193.459	6698	5130	cellular organisms; Bacteria; Terrabacteria group; Cyanobacteria/Melainabacteria group; Cyanobacteria; Pleurocapsales; Xenococcaceae; Xenococcus; unclassified Xenococcus; Xenococcus sp. PCC 73Unclassified5;
k141_2186925	193.393	10937	8386	cellular organisms; Bacteria; Terrabacteria group; Cyanobacteria/Melainabacteria group; Cyanobacteria; Oscillatoriophycideae; Oscillatoriales; Coleofasciculaceae; Roseofilum; Roseofilum reptotaenium; Roseofilum reptotaenium AO1-A;
k141_2311068	193.321	20592	15795	cellular organisms; Bacteria; Proteobacteria; delta/epsilon subdivisions; Epsilonproteobacteria; Campylobacterales; Campylobacteraceae; Arcobacter group; Arcobacter; Arcobacter thereius;
k141_3848086	193.254	17099	13131	cellular organisms; Bacteria; Terrabacteria group; Cyanobacteria/Melainabacteria group; Cyanobacteria; Oscillatoriophycideae; Oscillatoriales; Microcoleaceae; Planktothricoides; unclassified Planktothricoides; Planktothricoides sp. SRUnclassifiedUnclassified1;
k141_5383717	193.137	20324	15576	cellular organisms; Bacteria; Terrabacteria group; Cyanobacteria/Melainabacteria group; Cyanobacteria; Oscillatoriophycideae; Oscillatoriales; Oscillatoriaceae; Lyngbya; unclassified Lyngbya; Lyngbya sp. PCC 81Unclassified6;
k141_1505757	193.042	7702	5900	Unclassified
k141_1250336	193	42246	32393	cellular organisms; Bacteria; Terrabacteria group; Cyanobacteria/Melainabacteria group; Cyanobacteria; Oscillatoriophycideae; Oscillatoriales;
k141_1394429	192.973	49697	38173	cellular organisms; Bacteria; Terrabacteria group; Cyanobacteria/Melainabacteria group; Cyanobacteria; Oscillatoriophycideae; Oscillatoriales; Oscillatoriaceae; Phormidium; Phormidium ambiguum;
k141_1908358	192.939	29806	22923	cellular organisms; Bacteria; Terrabacteria group; Cyanobacteria/Melainabacteria group; Cyanobacteria; Oscillatoriophycideae; Oscillatoriales; Microcoleaceae;
k141_2777174	192.903	27801	21352	cellular organisms; Bacteria; Terrabacteria group; Cyanobacteria/Melainabacteria group; Cyanobacteria; Oscillatoriophycideae; Oscillatoriales; Oscillatoriaceae; Lyngbya; Lyngbya aestuarii;
k141_5477676	192.826	18328	14046	cellular organisms; Bacteria; Terrabacteria group; Cyanobacteria/Melainabacteria group; Cyanobacteria; Synechococcales; Leptolyngbyaceae; Leptolyngbya; Leptolyngbya ohadii;
k141_5648338	192.705	28111	21638	cellular organisms; Bacteria; Terrabacteria group; Cyanobacteria/Melainabacteria group; Cyanobacteria; Oscillatoriophycideae; Oscillatoriales; Oscillatoriaceae; Moorea; Moorea producens;
k141_2421649	192.492	25543	19680	cellular organisms; Bacteria; Terrabacteria group; Cyanobacteria/Melainabacteria group; Cyanobacteria; Oscillatoriophycideae; Oscillatoriales; Oscillatoriaceae;
k141_3481851	192.443	21505	16551	cellular organisms; Bacteria; Terrabacteria group; Cyanobacteria/Melainabacteria group; Cyanobacteria; Oscillatoriophycideae; Oscillatoriales; Oscillatoriaceae; Lyngbya; Lyngbya aestuarii;
k141_3454244	192.408	20022	15447	cellular organisms; Bacteria; Terrabacteria group; Cyanobacteria/Melainabacteria group; Cyanobacteria; Oscillatoriophycideae; Oscillatoriales; Microcoleaceae;
k141_5521610	192.331	8285	6369	cellular organisms; Bacteria; Terrabacteria group; Cyanobacteria/Melainabacteria group; Cyanobacteria; Nostocales; Calotrichaceae; Calothrix; Calothrix parasitica;
k141_1855315	192.28	46553	35904	cellular organisms; Bacteria; Terrabacteria group; Cyanobacteria/Melainabacteria group; Cyanobacteria; Oscillatoriophycideae; Oscillatoriales; Oscillatoriaceae; Lyngbya; unclassified Lyngbya; Lyngbya sp. PCC 81Unclassified6;
k141_2755197	192.28	17289	13343	cellular organisms; Bacteria; Terrabacteria group; Cyanobacteria/Melainabacteria group; Cyanobacteria; Oscillatoriophycideae; Oscillatoriales;
k141_1607621	192.279	33121	25558	cellular organisms; Bacteria; Terrabacteria group; Cyanobacteria/Melainabacteria group; Cyanobacteria; Oscillatoriophycideae; Oscillatoriales; Oscillatoriaceae; Lyngbya;
k141_478133	192.231	28509	21935	cellular organisms; Bacteria; Terrabacteria group; Cyanobacteria/Melainabacteria group; Cyanobacteria; Oscillatoriophycideae; Oscillatoriales; Oscillatoriaceae; Limnoraphis; Limnoraphis robusta;
k141_2587708	192.188	44392	34241	cellular organisms; Bacteria; Terrabacteria group; Cyanobacteria/Melainabacteria group; Cyanobacteria; Oscillatoriophycideae; Oscillatoriales; Oscillatoriaceae; Limnoraphis; Limnoraphis robusta;
k141_525053	192.156	22816	17608	cellular organisms; Bacteria; Terrabacteria group; Cyanobacteria/Melainabacteria group; Cyanobacteria; Oscillatoriophycideae; Oscillatoriales; Oscillatoriaceae; Lyngbya; unclassified Lyngbya; Lyngbya sp. PCC 81Unclassified6;
k141_230312	192.076	8191	6299	cellular organisms; Bacteria; Terrabacteria group; Cyanobacteria/Melainabacteria group; Cyanobacteria; Oscillatoriophycideae; Oscillatoriales; Oscillatoriaceae; Lyngbya;
k141_2063996	192.042	30915	23835	cellular organisms; Bacteria; Terrabacteria group; Cyanobacteria/Melainabacteria group; Cyanobacteria; Oscillatoriophycideae; Oscillatoriales; Microcoleaceae; Planktothrix;
k141_4291536	192.023	11652	8997	cellular organisms; Bacteria; Proteobacteria; Gammaproteobacteria; Methylococcales; Methylococcaceae; Methylocaldum; Methylocaldum marinum;
k141_451265	192.002	70690	54611	cellular organisms; Bacteria; Terrabacteria group; Cyanobacteria/Melainabacteria group; Cyanobacteria; Gloeoemargaritales; Gloeomargaritaceae; Gloeomargarita; Gloeomargarita lithophora;
k141_2082916	191.872	19678	15182	cellular organisms; Bacteria; Terrabacteria group; Cyanobacteria/Melainabacteria group; Cyanobacteria; Oscillatoriophycideae; Oscillatoriales; Oscillatoriaceae; Limnoraphis; Limnoraphis robusta;
k141_1713115	191.81	31421	24309	cellular organisms; Bacteria; Terrabacteria group; Cyanobacteria/Melainabacteria group; Cyanobacteria; Oscillatoriophycideae; Oscillatoriales; Oscillatoriaceae; Moorea; Moorea producens;
k141_2246305	191.804	11801	9125	cellular organisms; Bacteria; Terrabacteria group; Cyanobacteria/Melainabacteria group; Cyanobacteria; Oscillatoriophycideae; Oscillatoriales; Coleofasciculaceae; Coleofasciculus; Coleofasciculus chthonoplastes;
k141_2659070	191.701	47141	36381	cellular organisms; Bacteria; Terrabacteria group; Cyanobacteria/Melainabacteria group; Cyanobacteria; Oscillatoriophycideae; Oscillatoriales; Oscillatoriaceae; Lyngbya; Lyngbya aestuarii;
k141_844645	191.592	35673	27556	cellular organisms; Bacteria; Terrabacteria group; Cyanobacteria/Melainabacteria group; Cyanobacteria; Oscillatoriophycideae; Oscillatoriales; Microcoleaceae; Arthrospira;
k141_2375507	191.363	8018	6214	cellular organisms; Bacteria; Terrabacteria group; Cyanobacteria/Melainabacteria group; Cyanobacteria; Oscillatoriophycideae; Oscillatoriales; Microcoleaceae; Kamptonema;
k141_807449	191.239	31047	24080	cellular organisms; Bacteria; Terrabacteria group; Cyanobacteria/Melainabacteria group; Cyanobacteria; Oscillatoriophycideae; Oscillatoriales; Oscillatoriaceae; Lyngbya; Lyngbya aestuarii;
k141_4044080	191.16	33878	26259	cellular organisms; Bacteria; Terrabacteria group; Cyanobacteria/Melainabacteria group; Cyanobacteria; Oscillatoriophycideae; Oscillatoriales; Oscillatoriaceae; Limnoraphis; Limnoraphis robusta;
k141_2323426	191.007	9164	7001	Viruses; Caudovirales; Siphoviridae; environmental samples; uncultured Mediterranean phage uvMED;
k141_684206	190.934	42318	32848	cellular organisms; Bacteria; Terrabacteria group; Cyanobacteria/Melainabacteria group; Cyanobacteria; Oscillatoriophycideae; Oscillatoriales; Microcoleaceae;
k141_5193610	190.827	13027	10117	cellular organisms; Bacteria; Terrabacteria group; Cyanobacteria/Melainabacteria group; Cyanobacteria;
k141_1975140	190.754	7942	6161	cellular organisms; Bacteria; Terrabacteria group; Cyanobacteria/Melainabacteria group; Cyanobacteria; Oscillatoriophycideae; Oscillatoriales; Oscillatoriaceae; Moorea; Moorea producens;
k141_1829372	190.694	24954	19405	cellular organisms; Bacteria; Terrabacteria group; Cyanobacteria/Melainabacteria group; Cyanobacteria; Oscillatoriophycideae; Oscillatoriales; Oscillatoriaceae;
k141_766362	190.677	35601	27697	cellular organisms; Bacteria; Terrabacteria group; Cyanobacteria/Melainabacteria group; Cyanobacteria; Nostocales; Nostocaceae; Nostoc; unclassified Nostoc; Nostoc sp. RF31YmG;
k141_136040	190.472	32578	25319	cellular organisms; Bacteria; Terrabacteria group; Cyanobacteria/Melainabacteria group; Cyanobacteria; Oscillatoriophycideae; Oscillatoriales; Oscillatoriaceae; Lyngbya; unclassified Lyngbya; Lyngbya sp. PCC 81Unclassified6;
k141_2131460	190.394	74303	57912	cellular organisms; Bacteria; Terrabacteria group; Cyanobacteria/Melainabacteria group; Cyanobacteria; unclassified Cyanobacteria; unclassified Cyanobacteria (miscellaneous); Cyanobacteria bacterium JUnclassified55;
k141_1544648	190.31	10871	8457	cellular organisms; Bacteria; Terrabacteria group; Cyanobacteria/Melainabacteria group; Cyanobacteria; Oscillatoriophycideae; Oscillatoriales; Microcoleaceae; Trichodesmium; Trichodesmium erythraeum;
k141_156188	190.238	25274	19697	cellular organisms; Bacteria; Terrabacteria group; Cyanobacteria/Melainabacteria group; Cyanobacteria; Oscillatoriophycideae; Oscillatoriales; Oscillatoriaceae; Limnoraphis; Limnoraphis robusta;
k141_1845158	190.144	8125	6339	cellular organisms; Bacteria; Terrabacteria group; Cyanobacteria/Melainabacteria group; Cyanobacteria; Synechococcales; Prochloraceae; Prochloron; Prochloron didemni; Prochloron didemni P1-Palau;
k141_3020792	189.929	7035	5497	cellular organisms; Bacteria; Terrabacteria group; Cyanobacteria/Melainabacteria group; Cyanobacteria; Oscillatoriophycideae; Oscillatoriales; Oscillatoriaceae; Okeania; Okeania hirsuta;
k141_321891	189.855	71323	55678	cellular organisms; Bacteria; Terrabacteria group; Cyanobacteria/Melainabacteria group; Cyanobacteria; Synechococcales; Coelosphaeriaceae; Snowella; unclassified Snowella; Snowella sp.;
k141_3442624	189.752	27886	21813	cellular organisms; Bacteria; Terrabacteria group; Cyanobacteria/Melainabacteria group; Cyanobacteria; Oscillatoriophycideae; Oscillatoriales; Oscillatoriaceae; Lyngbya; unclassified Lyngbya; Lyngbya sp. PCC 81Unclassified6;
k141_80393	189.418	35607	27838	cellular organisms; Bacteria; Terrabacteria group; Cyanobacteria/Melainabacteria group; Cyanobacteria; Oscillatoriophycideae; Oscillatoriales; Desertifilaceae; Desertifilum; unclassified Desertifilum; Desertifilum sp. IPPAS B-122Unclassified;
k141_4434178	189.25	7286	5684	cellular organisms; Bacteria; Terrabacteria group; Cyanobacteria/Melainabacteria group; Cyanobacteria; Oscillatoriophycideae; Oscillatoriales; Oscillatoriaceae; Phormidium; Phormidium ambiguum;
k141_1955385	189.062	103861	81521	cellular organisms; Bacteria; Terrabacteria group; Cyanobacteria/Melainabacteria group; Cyanobacteria; Oscillatoriophycideae; Oscillatoriales; Microcoleaceae; Planktothrix;
k141_2921169	188.988	10780	8411	cellular organisms; Bacteria; Terrabacteria group; Cyanobacteria/Melainabacteria group; Cyanobacteria; Oscillatoriophycideae; Oscillatoriales; Oscillatoriaceae; Moorea; Moorea producens;
k141_2160986	188.634	26848	21124	cellular organisms; Bacteria; Terrabacteria group; Cyanobacteria/Melainabacteria group; Cyanobacteria; Pleurocapsales; Hyellaceae; Myxosarcina; unclassified Myxosarcina; Myxosarcina sp. GI1;
k141_1217950	188.554	13989	11007	cellular organisms; Bacteria; Terrabacteria group; Cyanobacteria/Melainabacteria group; Cyanobacteria; Oscillatoriophycideae; Oscillatoriales; unclassified Oscillatoriales; unclassified Oscillatoriales (miscellaneous); Oscillatoriales cyanobacterium;
k141_972363	188.485	45879	36104	cellular organisms; Bacteria; Terrabacteria group; Cyanobacteria/Melainabacteria group; Cyanobacteria; Oscillatoriophycideae; Oscillatoriales; Oscillatoriaceae; Okeania; Okeania hirsuta;
k141_87208	188.462	18954	14927	cellular organisms; Bacteria; Terrabacteria group; Cyanobacteria/Melainabacteria group; Cyanobacteria; Spirulinales; Spirulinaceae; Spirulina; Spirulina subsalsa;
k141_1177254	188.456	11276	8870	cellular organisms; Bacteria; Terrabacteria group; Cyanobacteria/Melainabacteria group; Cyanobacteria; Synechococcales; Prochlorotrichaceae; Prochlorothrix; Prochlorothrix hollandica;
k141_5235335	188.229	10643	8360	cellular organisms; Bacteria; Terrabacteria group; Cyanobacteria/Melainabacteria group; Cyanobacteria; Nostocales;
k141_2568233	188.221	61114	48174	cellular organisms; Bacteria; Terrabacteria group; Cyanobacteria/Melainabacteria group; Cyanobacteria; Oscillatoriophycideae; Chroococcales; Chroococcaceae;
k141_1971314	188.213	31440	24747	cellular organisms; Bacteria; Terrabacteria group; Cyanobacteria/Melainabacteria group; Cyanobacteria; Oscillatoriophycideae; Oscillatoriales; Microcoleaceae;
k141_2470904	188.209	14470	11320	cellular organisms; Bacteria; Terrabacteria group; Cyanobacteria/Melainabacteria group; Cyanobacteria; Oscillatoriophycideae; Chroococcales; Aphanothecaceae; Gloeothece; Gloeothece verrucosa;
k141_1177485	188.146	8936	7012	cellular organisms; Bacteria; Terrabacteria group; Cyanobacteria/Melainabacteria group; Cyanobacteria; Nostocales; Aphanizomenonaceae; Sphaerospermopsis;
k141_255089	188.125	19477	15342	cellular organisms; Bacteria; Terrabacteria group; Cyanobacteria/Melainabacteria group; Cyanobacteria; Oscillatoriophycideae; Oscillatoriales; Oscillatoriaceae; Limnoraphis; Limnoraphis robusta;
k141_3963803	188.095	7880	6196	cellular organisms; Bacteria; Terrabacteria group; Cyanobacteria/Melainabacteria group; Cyanobacteria; Oscillatoriophycideae; Oscillatoriales; Desertifilaceae; Desertifilum; unclassified Desertifilum; Desertifilum sp. IPPAS B-122Unclassified;
k141_1050129	188.092	10116	7960	cellular organisms; Bacteria; Terrabacteria group; Cyanobacteria/Melainabacteria group; Cyanobacteria; Oscillatoriophycideae; Oscillatoriales; Oscillatoriaceae; Moorea; Moorea bouillonii;
k141_1094771	188.063	37528	29545	cellular organisms; Bacteria; Terrabacteria group; Cyanobacteria/Melainabacteria group; Cyanobacteria; Oscillatoriophycideae; Oscillatoriales; Microcoleaceae; Planktothrix; unclassified Planktothrix; Planktothrix sp. PCC 112Unclassified1;
k141_282334	187.996	29242	22981	cellular organisms; Bacteria; Terrabacteria group; Cyanobacteria/Melainabacteria group; Cyanobacteria; unclassified Cyanobacteria; unclassified Cyanobacteria (miscellaneous); Cyanobacteria bacterium J149;
k141_5950637	187.985	51423	40529	cellular organisms; Bacteria; Terrabacteria group; Cyanobacteria/Melainabacteria group; Cyanobacteria; Oscillatoriophycideae; Oscillatoriales; Microcoleaceae; Hydrocoleum; unclassified Hydrocoleum; Hydrocoleum sp. CS-953;
k141_1295388	187.957	13773	10884	cellular organisms; Bacteria; Terrabacteria group; Cyanobacteria/Melainabacteria group; Cyanobacteria; Oscillatoriophycideae; Oscillatoriales; Microcoleaceae; Planktothricoides; unclassified Planktothricoides; Planktothricoides sp. SRUnclassifiedUnclassified1;
k141_3570251	187.694	21796	17215	cellular organisms; Bacteria; Terrabacteria group; Cyanobacteria/Melainabacteria group; Cyanobacteria; Oscillatoriophycideae; Oscillatoriales; Oscillatoriaceae;
k141_3995855	187.358	9185	7269	cellular organisms; Bacteria; Terrabacteria group; Cyanobacteria/Melainabacteria group; Cyanobacteria; Synechococcales; Synechococcaceae; Thermosynechococcus; unclassified Thermosynechococcus; Thermosynechococcus sp. CL-1;
k141_546978	187.332	9299	7313	cellular organisms; Bacteria; Terrabacteria group; Cyanobacteria/Melainabacteria group; Cyanobacteria; Oscillatoriophycideae; Oscillatoriales; Oscillatoriaceae; Lyngbya; unclassified Lyngbya; Lyngbya sp. PCC 81Unclassified6;
k141_4316195	187.195	26807	21198	cellular organisms; Bacteria; Terrabacteria group; Cyanobacteria/Melainabacteria group; Cyanobacteria; Oscillatoriophycideae; Oscillatoriales; Oscillatoriaceae; Moorea;
k141_2180981	187.166	35915	28442	cellular organisms; Bacteria; Terrabacteria group; Cyanobacteria/Melainabacteria group; Cyanobacteria; Synechococcales; Acaryochloridaceae; Acaryochloris; unclassified Acaryochloris; Acaryochloris sp. RCC1774;
k141_1722829	187.111	14792	11671	cellular organisms; Bacteria; Terrabacteria group; Cyanobacteria/Melainabacteria group; Cyanobacteria; Oscillatoriophycideae; Oscillatoriales; Oscillatoriaceae; Limnoraphis; Limnoraphis robusta;
k141_2330512	187.1	12999	10291	cellular organisms; Bacteria; Terrabacteria group; Cyanobacteria/Melainabacteria group; Cyanobacteria; Oscillatoriophycideae; Oscillatoriales; Microcoleaceae; Planktothrix;
k141_3858952	187.036	11642	9202	cellular organisms; Bacteria; Terrabacteria group; Cyanobacteria/Melainabacteria group; Cyanobacteria; Nostocales; Calotrichaceae; Calothrix; Calothrix parasitica;
k141_231687	187.035	24668	19553	cellular organisms; Bacteria; Terrabacteria group; Cyanobacteria/Melainabacteria group; Cyanobacteria; Nostocales; Calotrichaceae; Calothrix; unclassified Calothrix;
k141_5696876	186.974	14753	11685	cellular organisms; Bacteria; Terrabacteria group; Cyanobacteria/Melainabacteria group; Cyanobacteria; Oscillatoriophycideae; Oscillatoriales; Oscillatoriaceae; Lyngbya; Lyngbya aestuarii;
k141_2808393	186.943	7375	5857	cellular organisms; Bacteria; Terrabacteria group; Cyanobacteria/Melainabacteria group; Cyanobacteria; Nostocales; Nostocaceae; Anabaena; unclassified Anabaena; Anabaena sp. UHCC-Unclassified399;
k141_360598	186.826	21032	16664	cellular organisms; Bacteria; Terrabacteria group; Cyanobacteria/Melainabacteria group; Cyanobacteria; Oscillatoriophycideae; Oscillatoriales; Microcoleaceae; Hydrocoleum; unclassified Hydrocoleum; Hydrocoleum sp. CS-953;
k141_2560328	186.775	14553	11554	cellular organisms; Bacteria; Terrabacteria group; Cyanobacteria/Melainabacteria group; Cyanobacteria; Nostocales;
k141_2036233	186.675	38970	31017	Unclassified
k141_2127281	186.589	19050	15108	cellular organisms; Bacteria; Terrabacteria group; Cyanobacteria/Melainabacteria group; Cyanobacteria; Oscillatoriophycideae; Oscillatoriales; Oscillatoriaceae; Moorea; Moorea producens;
k141_751150	186.532	14126	11239	cellular organisms; Bacteria; Terrabacteria group; Cyanobacteria/Melainabacteria group; Cyanobacteria; Oscillatoriophycideae; Oscillatoriales; Oscillatoriaceae; Lyngbya; Lyngbya aestuarii;
k141_917419	186.378	11857	9419	cellular organisms; Bacteria; Terrabacteria group; Cyanobacteria/Melainabacteria group; Cyanobacteria; Oscillatoriophycideae; Oscillatoriales; Microcoleaceae; Arthrospira;
k141_2029364	186.225	15554	12362	cellular organisms; Bacteria; Terrabacteria group; Cyanobacteria/Melainabacteria group; Cyanobacteria; unclassified Cyanobacteria; unclassified Cyanobacteria (miscellaneous); unicellular cyanobacterium SU2;
k141_5187277	186.125	7691	6124	cellular organisms; Bacteria; Terrabacteria group; Cyanobacteria/Melainabacteria group; Cyanobacteria; Oscillatoriophycideae; Oscillatoriales; Microcoleaceae; Tychonema; Tychonema bourrellyi;
k141_589960	186.103	29581	23594	cellular organisms; Bacteria; Terrabacteria group; Cyanobacteria/Melainabacteria group; Cyanobacteria; Pleurocapsales; Hyellaceae; Pleurocapsa; unclassified Pleurocapsa; Pleurocapsa sp. PCC 7319;
k141_5662784	186.031	24776	19759	cellular organisms; Bacteria; Terrabacteria group; Cyanobacteria/Melainabacteria group; Cyanobacteria; Oscillatoriophycideae; Oscillatoriales; Oscillatoriaceae; Lyngbya; unclassified Lyngbya; Lyngbya sp. PCC 81Unclassified6;
k141_2223268	185.795	10448	8319	cellular organisms; Bacteria; Terrabacteria group; Cyanobacteria/Melainabacteria group; Cyanobacteria; Oscillatoriophycideae; Oscillatoriales; Oscillatoriaceae; Lyngbya; Lyngbya aestuarii;
k141_4503879	185.734	12542	10014	cellular organisms; Bacteria; Terrabacteria group; Cyanobacteria/Melainabacteria group; Cyanobacteria; Oscillatoriophycideae; Oscillatoriales; Microcoleaceae; Planktothrix;
k141_10591	185.701	7043	5607	cellular organisms; Bacteria; Terrabacteria group; Cyanobacteria/Melainabacteria group; Cyanobacteria; Oscillatoriophycideae; Oscillatoriales; Oscillatoriaceae; Lyngbya; Lyngbya aestuarii;
k141_3964278	185.46	26038	20818	cellular organisms; Bacteria; Terrabacteria group; Cyanobacteria/Melainabacteria group; Cyanobacteria; Oscillatoriophycideae; Oscillatoriales; Microcoleaceae; Trichodesmium; Trichodesmium erythraeum;
k141_1405519	184.893	11060	8847	cellular organisms; Bacteria; Terrabacteria group; Cyanobacteria/Melainabacteria group; Cyanobacteria; Oscillatoriophycideae; Oscillatoriales; Oscillatoriaceae; Limnoraphis; Limnoraphis robusta;
k141_1008440	184.679	24161	19372	cellular organisms; Bacteria; Terrabacteria group; Cyanobacteria/Melainabacteria group; Cyanobacteria; Oscillatoriophycideae; Oscillatoriales; Oscillatoriaceae; Lyngbya; Lyngbya aestuarii;
k141_18477	183.383	11389	9219	cellular organisms; Bacteria; Terrabacteria group; Cyanobacteria/Melainabacteria group; Cyanobacteria; Oscillatoriophycideae; Oscillatoriales; Microcoleaceae; Microcoleus; unclassified Microcoleus; Microcoleus sp. PCC 7113;
k141_3230810	183.195	13151	10643	cellular organisms; Bacteria; Terrabacteria group; Cyanobacteria/Melainabacteria group; Cyanobacteria; Synechococcales; Chamaesiphonaceae; Chamaesiphon; Chamaesiphon polymorphus;
k141_2022620	183.158	7061	5714	cellular organisms; Bacteria; Terrabacteria group; Cyanobacteria/Melainabacteria group; Cyanobacteria; Nostocales; Nostocaceae;
k141_3465347	183.004	9799	7922	cellular organisms; Bacteria; Terrabacteria group; Cyanobacteria/Melainabacteria group; Cyanobacteria; Oscillatoriophycideae; Oscillatoriales; Microcoleaceae; Planktothrix; Planktothrix serta;
k141_2411110	182.225	10012	8134	cellular organisms; Bacteria; Terrabacteria group; Cyanobacteria/Melainabacteria group; Cyanobacteria; Oscillatoriophycideae; Oscillatoriales; Oscillatoriaceae; Okeania; Okeania hirsuta;
k141_2274607	181.866	11729	9546	cellular organisms; Bacteria; Terrabacteria group; Cyanobacteria/Melainabacteria group; Cyanobacteria; Nostocales; unclassified Nostocales; unclassified Nostocales (miscellaneous); Nostocales cyanobacterium HT-58-2;
k141_2274246	181.571	8149	6648	cellular organisms; Bacteria; Terrabacteria group; Cyanobacteria/Melainabacteria group; Cyanobacteria; Oscillatoriophycideae; Chroococcales; Aphanothecaceae; Halothece cluster; Euhalothece; Euhalothece natronophila;
k141_3892295	181.504	13935	11384	cellular organisms; Bacteria; Terrabacteria group; Cyanobacteria/Melainabacteria group; Cyanobacteria; Oscillatoriophycideae; Oscillatoriales; Microcoleaceae;
k141_418549	181.493	10612	8636	cellular organisms; Bacteria; Terrabacteria group; Cyanobacteria/Melainabacteria group; Cyanobacteria; Nostocales;
k141_130264	181.346	7008	5724	cellular organisms; Bacteria; Terrabacteria group; Cyanobacteria/Melainabacteria group; Cyanobacteria; Oscillatoriophycideae; Oscillatoriales; Oscillatoriaceae;
k141_3215255	179.698	9338	7699	cellular organisms; Bacteria; Terrabacteria group; Cyanobacteria/Melainabacteria group; Cyanobacteria; Nostocales; Nostocaceae; Nostoc; unclassified Nostoc; Nostoc sp. 'Peltigera membranacea cyanobiont' N6;
k141_2173846	177.601	14819	12382	cellular organisms; Bacteria; Terrabacteria group; Cyanobacteria/Melainabacteria group; Cyanobacteria; Oscillatoriophycideae; Oscillatoriales; Oscillatoriaceae; Lyngbya; Lyngbya aestuarii;
k141_516989	176.896	6706	5616	cellular organisms; Bacteria; Terrabacteria group; Cyanobacteria/Melainabacteria group; Cyanobacteria; Oscillatoriophycideae; Oscillatoriales; Oscillatoriaceae; Limnoraphis; Limnoraphis robusta;
k141_1805130	176.736	20296	17029	cellular organisms; Bacteria; Terrabacteria group; Cyanobacteria/Melainabacteria group; Cyanobacteria; Oscillatoriophycideae; Oscillatoriales; Oscillatoriaceae;
k141_704970	176.605	58099	48783	cellular organisms; Bacteria; FCB group; Bacteroidetes/Chlorobi group; Bacteroidetes; Cytophagia; Cytophagales; Flammeovirgaceae; Fulvivirga; Fulvivirga kasyanovii;
k141_3779879	176.548	11321	9514	cellular organisms; Bacteria; Terrabacteria group; Cyanobacteria/Melainabacteria group; Cyanobacteria; Synechococcales; Prochlorotrichaceae; Prochlorothrix; Prochlorothrix hollandica;
k141_3846223	176.531	9865	8258	cellular organisms; Bacteria; Terrabacteria group; Cyanobacteria/Melainabacteria group; Cyanobacteria; Oscillatoriophycideae; Oscillatoriales; Oscillatoriaceae; Lyngbya;
k141_721999	176.353	11544	9689	cellular organisms; Bacteria; Terrabacteria group; Cyanobacteria/Melainabacteria group; Cyanobacteria; Oscillatoriophycideae; Chroococcales; Chroococcaceae; Gloeocapsa; unclassified Gloeocapsa; Gloeocapsa sp. PCC 731Unclassified6;
k141_1487804	176.17	18243	15321	cellular organisms; Bacteria; Terrabacteria group; Cyanobacteria/Melainabacteria group; Cyanobacteria; Synechococcales; Prochlorotrichaceae; Prochlorothrix; Prochlorothrix hollandica;
k141_679610	175.712	14611	12350	cellular organisms; Bacteria; Proteobacteria; Alphaproteobacteria; Rhizobiales; Hyphomicrobiaceae; Hyphomicrobium; unclassified Hyphomicrobium; Hyphomicrobium sp.;
k141_1937897	174.933	11699	9893	cellular organisms; Bacteria; Proteobacteria; Gammaproteobacteria; Alteromonadales; Pseudoalteromonadaceae; Pseudoalteromonas; unclassified Pseudoalteromonas; Pseudoalteromonas sp. S16Unclassified9;
k141_3964413	173.072	79194	67953	cellular organisms; Bacteria; Terrabacteria group; Cyanobacteria/Melainabacteria group; Cyanobacteria; unclassified Cyanobacteria; unclassified Cyanobacteria (miscellaneous); Cyanobacteria bacterium JUnclassified83;
k141_310044	173.01	6034	5151	cellular organisms; Bacteria; Terrabacteria group; Cyanobacteria/Melainabacteria group; Cyanobacteria; Oscillatoriophycideae; Oscillatoriales; Gomontiellaceae;
k141_328263	172.756	11571	9909	cellular organisms; Bacteria; Terrabacteria group; Cyanobacteria/Melainabacteria group; Cyanobacteria; Oscillatoriophycideae; Oscillatoriales; Microcoleaceae; Arthrospira;
k141_4264003	172.229	25217	21710	cellular organisms; Bacteria; Terrabacteria group; Cyanobacteria/Melainabacteria group; Cyanobacteria; Oscillatoriophycideae; Oscillatoriales; Microcoleaceae; Planktothrix;
k141_490993	171.204	10117	8761	cellular organisms; Bacteria; Terrabacteria group; Cyanobacteria/Melainabacteria group; Cyanobacteria; Oscillatoriophycideae; Oscillatoriales; Microcoleaceae; Planktothrix; Planktothrix tepida;
k141_1808773	169.574	5952	5114	cellular organisms; Bacteria; Proteobacteria; Gammaproteobacteria; Alteromonadales; Pseudoalteromonadaceae; Pseudoalteromonas; Pseudoalteromonas atlantica;
k141_1291274	167.432	5798	5127	cellular organisms; Bacteria; Spirochaetes; Spirochaetia; Leptospirales; Leptospiraceae; Leptospira; Leptospira licerasiae;
k141_73367	167.1	8399	7377	cellular organisms; Bacteria; Proteobacteria; Gammaproteobacteria; Alteromonadales; Pseudoalteromonadaceae; Pseudoalteromonas; unclassified Pseudoalteromonas; Pseudoalteromonas sp. H1Unclassified3;
k141_2484875	166.787	14351	12746	cellular organisms; Bacteria; Proteobacteria; Gammaproteobacteria; Alteromonadales; Pseudoalteromonadaceae; Pseudoalteromonas; Pseudoalteromonas telluritireducens;
k141_2295734	163.545	7644	6925	cellular organisms; Bacteria; Proteobacteria; Alphaproteobacteria; Rhodobacterales; Rhodobacteraceae; Natronohydrobacter; Natronohydrobacter thiooxidans;
k141_1361748	163.287	5678	5147	Unclassified
k141_499677	162.802	6132	5523	Unclassified
k141_2849578	161.987	11686	10678	cellular organisms; Bacteria; Terrabacteria group; Cyanobacteria/Melainabacteria group; Cyanobacteria; Oscillatoriophycideae; Chroococcales; Aphanothecaceae; Gloeothece; Gloeothece citriformis;
k141_4184776	161.309	11013	10112	cellular organisms; Bacteria; Terrabacteria group; Cyanobacteria/Melainabacteria group; Cyanobacteria; Oscillatoriophycideae; Oscillatoriales; Microcoleaceae; Hydrocoleum; unclassified Hydrocoleum; Hydrocoleum sp. CS-953;
k141_1923719	160.151	5853	5400	cellular organisms; Bacteria; Proteobacteria; Alphaproteobacteria; Rhodospirillales; Rhodospirillaceae; unclassified Rhodospirillaceae; Rhodospirillaceae bacterium;
k141_1655791	158.789	6163	5732	cellular organisms; Bacteria; Terrabacteria group; Cyanobacteria/Melainabacteria group; Cyanobacteria; Nostocales;
k141_37757	158.003	7925	7441	cellular organisms; Bacteria; Proteobacteria; Alphaproteobacteria; Rhizobiales; unclassified Rhizobiales; unclassified Rhizobiales (miscellaneous); Rhizobiales bacterium;
k141_4254328	157.86	8282	7673	cellular organisms; Bacteria; Proteobacteria; Alphaproteobacteria; Rhodospirillales; Rhodospirillaceae; Magnetospirillum; Magnetospirillum magnetotacticum; Magnetospirillum magnetotacticum MS-1;
k141_116876	157.371	6816	6382	Unclassified
k141_744408	156.098	11543	10962	cellular organisms; Bacteria; Terrabacteria group; Cyanobacteria/Melainabacteria group; Cyanobacteria; Nostocales; Nostocaceae; Anabaena; Anabaena cylindrica;
k141_1976314	155.786	5366	5116	cellular organisms; Bacteria; Proteobacteria; Alphaproteobacteria; Rhodospirillales; Rhodospirillaceae; Thalassospira;
k141_3604793	154.321	6442	6148	cellular organisms; Bacteria; Terrabacteria group; Cyanobacteria/Melainabacteria group; Cyanobacteria; Pleurocapsales; Hyellaceae; Pleurocapsa; unclassified Pleurocapsa; Pleurocapsa sp. PCC 7319;
k141_1028598	152.729	6237	5855	cellular organisms; Bacteria; Terrabacteria group; Cyanobacteria/Melainabacteria group; Cyanobacteria; Oscillatoriophycideae; Oscillatoriales; Microcoleaceae; Microcoleus; unclassified Microcoleus; Microcoleus sp. PCC 7113;
k141_5838172	152.343	7588	7396	Unclassified
k141_2990236	151.446	7081	6926	cellular organisms; Bacteria; Proteobacteria; Gammaproteobacteria; Alteromonadales; Alteromonadaceae; Alteromonas;
k141_2568302	151.421	7411	7227	cellular organisms; Bacteria; Terrabacteria group; Cyanobacteria/Melainabacteria group; Cyanobacteria; Oscillatoriophycideae; Oscillatoriales; Oscillatoriaceae; Lyngbya; unclassified Lyngbya; Lyngbya sp. PCC 81Unclassified6;
k141_2023344	151.32	5704	5606	cellular organisms; Bacteria; Proteobacteria; Alphaproteobacteria; Rhizobiales; Aurantimonadaceae; Fulvimarina; Fulvimarina endophytica;
k141_2341207	149.301	5581	5525	cellular organisms; Bacteria; Terrabacteria group; Cyanobacteria/Melainabacteria group; Cyanobacteria; Oscillatoriophycideae; Oscillatoriales; Oscillatoriaceae; Limnoraphis; Limnoraphis robusta;
k141_47533	148.458	18828	18832	cellular organisms; Bacteria; Proteobacteria; Alphaproteobacteria; Rhodobacterales; Rhodobacteraceae; Tropicibacter; Tropicibacter phthalicicus;
k141_1418854	147.941	6694	6721	cellular organisms; Bacteria; Proteobacteria; Alphaproteobacteria; Rhodobacterales; Rhodobacteraceae; Marivita; Marivita cryptomonadis;
k141_38832	147.69	6771	6795	Unclassified
k141_661236	147.339	5630	5662	cellular organisms; Bacteria; Proteobacteria; Alphaproteobacteria; Rhodobacterales; Rhodobacteraceae; Litoreibacter; Litoreibacter ponti;
k141_428532	147.201	7831	7866	cellular organisms; Bacteria; Terrabacteria group; Actinobacteria; Actinobacteria; unclassified Actinobacteria (class); unclassified Actinobacteria (class) (miscellaneous); Actinobacteria bacterium;
k141_4651000	146.893	12132	12049	cellular organisms; Bacteria; Terrabacteria group; Cyanobacteria/Melainabacteria group; Cyanobacteria; Oscillatoriophycideae; Oscillatoriales; Oscillatoriaceae; Moorea; Moorea producens;
k141_138922	146.253	6964	7068	cellular organisms; Bacteria; Proteobacteria; Alphaproteobacteria; Rhizobiales; Hyphomicrobiaceae; Pelagibacterium; Pelagibacterium lentulum;
k141_60305	146.172	13115	13317	cellular organisms; Bacteria; Proteobacteria; Alphaproteobacteria; Rhodobacterales; Rhodobacteraceae; Stappia; unclassified Stappia; Stappia sp. GBMRC 2Unclassified46;
k141_207219	146.119	6118	6191	cellular organisms; Bacteria; Terrabacteria group; Cyanobacteria/Melainabacteria group; Cyanobacteria; Oscillatoriophycideae; Oscillatoriales; Microcoleaceae; Limnospira; Limnospira indica;
k141_247444	144.129	5850	6001	cellular organisms; Bacteria; Proteobacteria; Alphaproteobacteria; Rhodospirillales; Rhodospirillaceae; Fodinicurvata; Fodinicurvata sediminis;
k141_5497920	143.457	5018	5187	Unclassified
k141_703095	143.425	5648	5833	cellular organisms; Bacteria; Proteobacteria; Alphaproteobacteria; Rhodospirillales; Rhodospirillaceae; Aestuariispira; Aestuariispira insulae;
k141_2618	143.303	10641	11012	cellular organisms; Bacteria; Proteobacteria; Alphaproteobacteria; Rhodobacterales;
k141_1243665	142.971	6491	6736	Unclassified
k141_2624027	142.807	4905	5087	cellular organisms; Bacteria; Proteobacteria; Alphaproteobacteria; Rhizobiales; Hyphomicrobiaceae;
k141_560576	142.795	10533	10932	cellular organisms; Bacteria; Terrabacteria group; Actinobacteria;
k141_1343486	142.461	5728	5956	cellular organisms; Bacteria; Terrabacteria group; Actinobacteria; Acidimicrobiia; Acidimicrobiales; Ilumatobacteraceae; Desertimonas; Desertimonas flava;
k141_1376879	142.277	5563	5794	cellular organisms; Bacteria; Proteobacteria; Alphaproteobacteria; Rhodobacterales; Rhodobacteraceae; Ruegeria; Ruegeria lacuscaerulensis;
k141_1913688	142.227	4875	5081	Unclassified
k141_727351	142.115	4928	5137	cellular organisms; Bacteria; Proteobacteria; unclassified Proteobacteria; unclassified Proteobacteria (miscellaneous); Proteobacteria bacterium;
k141_3926164	141.815	5288	5532	cellular organisms; Bacteria; Proteobacteria; Alphaproteobacteria; unclassified Alphaproteobacteria; unclassified Alphaproteobacteria (miscellaneous); Alphaproteobacteria bacterium HT1-32;
k141_2882273	141.755	5609	5883	cellular organisms; Bacteria; Proteobacteria; Alphaproteobacteria; Rhizobiales; Phyllobacteriaceae; Zhengella; Zhengella mangrovi;
k141_465537	141.595	5291	5538	cellular organisms; Bacteria; Proteobacteria; Alphaproteobacteria; Minwuiales; Minwuiaceae; Minwuia; Minwuia thermotolerans;
k141_2005213	141.473	8901	9353	cellular organisms; Bacteria; Terrabacteria group; Actinobacteria; Actinobacteria; unclassified Actinobacteria (class); unclassified Actinobacteria (class) (miscellaneous); Actinobacteria bacterium;
k141_846809	141.388	5046	5288	cellular organisms; Bacteria; Proteobacteria; Alphaproteobacteria; Rhodobacterales; Rhodobacteraceae;
k141_1056537	141.355	4779	5007	cellular organisms; Bacteria; Proteobacteria; Alphaproteobacteria; Rhodospirillales; Geminicoccaceae; Arboricoccus; Arboricoccus pini;
k141_394874	141.324	6328	6632	cellular organisms; Bacteria;
k141_917844	140.691	8414	8794	cellular organisms; Bacteria; Proteobacteria; Gammaproteobacteria; Alteromonadales; Alteromonadaceae; Alteromonas;
k141_120487	140.417	6160	6508	cellular organisms; Bacteria; Proteobacteria; Alphaproteobacteria; Rhizobiales; Rhizobiaceae; Rhizobium/Agrobacterium group; Pararhizobium; unclassified Pararhizobium; Pararhizobium sp. BGMRC6574;
k141_3718859	140.349	4819	5095	Unclassified
k141_2777880	140.345	6058	6411	cellular organisms; Bacteria; Proteobacteria; Alphaproteobacteria; Rhodobacterales; Rhodobacteraceae;
k141_1242768	140.231	7661	8103	cellular organisms; Bacteria; Proteobacteria; Alphaproteobacteria; Rhodobacterales; Rhodobacteraceae; Rhodovulum; Rhodovulum marinum;
k141_3868672	139.357	4909	5217	cellular organisms; Bacteria; Proteobacteria; Alphaproteobacteria; Rhodospirillales; unclassified Rhodospirillales;
k141_701752	139.283	5686	6060	cellular organisms; Bacteria; Proteobacteria; Alphaproteobacteria; unclassified Alphaproteobacteria; unclassified Alphaproteobacteria (miscellaneous); Alphaproteobacteria bacterium MarineAlpha3_Bin4;
k141_1705527	139.141	4883	5206	Unclassified
k141_722340	138.926	12479	13315	cellular organisms; Bacteria; Proteobacteria; Alphaproteobacteria; Rhizobiales; Methylobacteriaceae; Methylobacterium;
k141_304486	138.596	8035	8596	cellular organisms; Bacteria; Proteobacteria; delta/epsilon subdivisions; Deltaproteobacteria; unclassified Deltaproteobacteria; SAR324 cluster; SAR324 cluster bacterium;
k141_2076531	138.285	5265	5648	cellular organisms; Bacteria; Proteobacteria; Gammaproteobacteria; Pseudomonadales; Pseudomonadaceae; Pseudomonas; Pseudomonas stutzeri group;
k141_958812	137.665	7446	8012	cellular organisms; Bacteria; Proteobacteria; Gammaproteobacteria; Oceanospirillales;
k141_1093157	137.601	5583	6022	cellular organisms; Bacteria; Proteobacteria; Alphaproteobacteria; Kordiimonadales; Kordiimonadaceae; Eilatimonas; Eilatimonas milleporae;
k141_2045064	137.486	5092	5497	cellular organisms; Bacteria; Proteobacteria; Alphaproteobacteria; unclassified Alphaproteobacteria; unclassified Alphaproteobacteria (miscellaneous); Alphaproteobacteria bacterium BRH_c36;
k141_2033025	137.441	4833	5210	cellular organisms; Bacteria; Proteobacteria; Alphaproteobacteria; Rhizobiales; Aurantimonadaceae; Aureimonas; Aureimonas frigidaquae;
k141_503050	137.378	4822	5196	cellular organisms; Bacteria; Terrabacteria group; Actinobacteria; Acidimicrobiia; Acidimicrobiales; Ilumatobacteraceae; Ilumatobacter; unclassified Ilumatobacter; Ilumatobacter sp.;
k141_917861	137.362	8206	8880	cellular organisms; Bacteria; Terrabacteria group; Actinobacteria; Acidimicrobiia; Acidimicrobiales; unclassified Acidimicrobiales; Acidimicrobiales bacterium;
k141_327011	137.275	7111	7691	Unclassified
k141_856484	137.121	6260	6761	cellular organisms; Bacteria; Terrabacteria group; Actinobacteria; Actinobacteria; unclassified Actinobacteria (class); unclassified Actinobacteria (class) (miscellaneous); Actinobacteria bacterium;
k141_2131050	136.882	5793	6260	cellular organisms; Bacteria; Proteobacteria; Alphaproteobacteria; Rhodobacterales; Rhodobacteraceae; Aliishimia; Aliishimia ponticola;
k141_884627	136.874	5865	6352	cellular organisms; Bacteria; Proteobacteria; Alphaproteobacteria; unclassified Alphaproteobacteria; unclassified Alphaproteobacteria (miscellaneous); Alphaproteobacteria bacterium;
k141_2632793	136.817	7117	7624	cellular organisms; Bacteria; Terrabacteria group; Cyanobacteria/Melainabacteria group; Cyanobacteria; Oscillatoriophycideae; Oscillatoriales; Oscillatoriaceae; Lyngbya;
k141_902176	136.809	5701	6180	cellular organisms; Bacteria; Proteobacteria; Gammaproteobacteria; unclassified Gammaproteobacteria; unclassified Gammaproteobacteria (miscellaneous);
k141_3392776	136.79	5185	5616	cellular organisms; Bacteria; Proteobacteria; Gammaproteobacteria; Chromatiales; unclassified Chromatiales; unclassified Chromatiales (miscellaneous); Chromatiales bacterium (ex Bugula neritina AB1);
k141_2440226	136.787	5257	5543	cellular organisms; Bacteria; Terrabacteria group; Cyanobacteria/Melainabacteria group; Cyanobacteria; Oscillatoriophycideae; Oscillatoriales; Microcoleaceae; Arthrospira; Arthrospira platensis;
k141_6269	136.725	4654	5046	cellular organisms; Bacteria; unclassified Bacteria; unclassified Bacteria (miscellaneous); bacterium TMED277;
k141_212448	136.539	6871	7470	cellular organisms; Bacteria; environmental samples; uncultured bacterium CBNPD1 BAC clone 2Unclassified89;
k141_145722	136.414	11035	11949	cellular organisms; Bacteria; Terrabacteria group; Cyanobacteria/Melainabacteria group; Cyanobacteria; Nostocales; Hapalosiphonaceae; Fischerella;
k141_2603374	136.246	6898	7501	cellular organisms; Bacteria; Proteobacteria; Alphaproteobacteria; Rhodospirillales; Acetobacteraceae; unclassified Acetobacteraceae; Acetobacteraceae bacterium DB15Unclassified6;
k141_666399	135.975	6505	7056	cellular organisms; Bacteria; Terrabacteria group; Actinobacteria; Acidimicrobiia; Acidimicrobiales; unclassified Acidimicrobiales; Acidimicrobiales bacterium;
k141_167908	135.88	7129	7770	cellular organisms; Bacteria; Proteobacteria; Alphaproteobacteria; Rhodobacterales; Rhodobacteraceae;
k141_193165	135.666	4887	5324	cellular organisms; Bacteria;
k141_1295227	135.409	4986	5463	cellular organisms; Bacteria; Terrabacteria group; Actinobacteria; Actinobacteria; unclassified Actinobacteria (class); unclassified Actinobacteria (class) (miscellaneous); Actinobacteria bacterium;
k141_1401037	135.036	4684	5126	cellular organisms; Bacteria; Proteobacteria; Alphaproteobacteria; Rhizobiales; Methylobacteriaceae; Methylobacterium; unclassified Methylobacterium;
k141_600753	134.971	5771	6256	cellular organisms; Bacteria; Terrabacteria group; Cyanobacteria/Melainabacteria group; Cyanobacteria; Nostocales; Nostocaceae;
k141_1375623	134.966	7575	8305	cellular organisms; Bacteria; Terrabacteria group; Actinobacteria; Actinobacteria; Pseudonocardiales; Pseudonocardiaceae; Saccharothrix; unclassified Saccharothrix; Saccharothrix sp. CBUnclassifiedUnclassified851;
k141_4020083	134.953	6353	6977	cellular organisms; Bacteria; Terrabacteria group; Actinobacteria; Acidimicrobiia; Acidimicrobiales; Iamiaceae; unclassified Iamiaceae; Iamiaceae bacterium SCSIO 58843;
k141_4286552	134.674	5325	5857	cellular organisms; Bacteria; Terrabacteria group; Actinobacteria; Acidimicrobiia; Acidimicrobiales; Ilumatobacteraceae; Ilumatobacter; Ilumatobacter coccineus;
k141_37815	134.538	4956	5443	cellular organisms; Bacteria; Terrabacteria group; Actinobacteria; Actinobacteria; Propionibacteriales; Nocardioidaceae; Aeromicrobium; unclassified Aeromicrobium;
k141_4757844	134.471	4629	5098	cellular organisms; Bacteria; Proteobacteria; Alphaproteobacteria; Rhodobacterales; Rhodobacteraceae; Ruegeria; Ruegeria halocynthiae;
k141_165853	134.423	12630	13900	cellular organisms; Bacteria; Proteobacteria; Gammaproteobacteria; Alteromonadales; Pseudoalteromonadaceae; Pseudoalteromonas; unclassified Pseudoalteromonas; Pseudoalteromonas sp. P1-3Unclassified;
k141_49110	134.276	4547	5005	cellular organisms; Bacteria; Proteobacteria; Alphaproteobacteria; Rhodobacterales; Acuticoccaceae; Acuticoccus; Acuticoccus sediminis;
k141_9746	134.17	11676	12911	cellular organisms; Bacteria; Terrabacteria group; Actinobacteria;
k141_990085	133.859	5467	6052	cellular organisms; Bacteria; Proteobacteria; Alphaproteobacteria; Rhodobacterales; Rhodobacteraceae; Gemmobacter; unclassified Gemmobacter; Gemmobacter sp. HYNUnclassifiedUnclassified69;
k141_649117	133.753	4931	5427	cellular organisms; Bacteria; Terrabacteria group; Actinobacteria; Acidimicrobiia; Acidimicrobiales; Ilumatobacteraceae; Ilumatobacter; Ilumatobacter nonamiensis;
k141_3136567	133.723	4576	5073	cellular organisms; Bacteria; Terrabacteria group; Actinobacteria; Actinobacteria; unclassified Actinobacteria (class); unclassified Actinobacteria (class) (miscellaneous); Actinobacteria bacterium;
k141_645048	133.681	5438	6038	Unclassified
k141_4734152	133.674	6290	6929	cellular organisms; Bacteria; Proteobacteria; Gammaproteobacteria; Alteromonadales; Pseudoalteromonadaceae; Pseudoalteromonas; unclassified Pseudoalteromonas; Pseudoalteromonas sp. P1-11;
k141_1339514	133.638	5216	5772	cellular organisms; Bacteria; Proteobacteria; Alphaproteobacteria; Rhodospirillales; Rhodospirillaceae; Skermanella; Skermanella pratensis;
k141_3031267	133.57	8791	9780	cellular organisms; Bacteria; Proteobacteria; Alphaproteobacteria; Rhodospirillales; Rhodospirillaceae; unclassified Rhodospirillaceae; Rhodospirillaceae bacterium R148;
k141_3875548	133.54	4979	5535	cellular organisms; Bacteria; Proteobacteria; Alphaproteobacteria; Rhodobacterales; Rhodobacteraceae; Paracoccus;
k141_1364204	133.387	6270	6967	cellular organisms; Bacteria; Proteobacteria; Alphaproteobacteria; Rhodobacterales; Rhodobacteraceae; Roseivivax; Roseivivax roseus;
k141_1206177	133.34	7414	8247	cellular organisms; Bacteria; Proteobacteria; Alphaproteobacteria; Rhizobiales; unclassified Rhizobiales; unclassified Rhizobiales (miscellaneous); Rhizobiales bacterium;
k141_3753554	133.248	5901	6565	cellular organisms; Bacteria; Proteobacteria; Alphaproteobacteria; Rhizobiales; unclassified Rhizobiales; unclassified Rhizobiales (miscellaneous); Rhizobiales bacterium 62-47;
k141_119753	133.192	9134	10190	cellular organisms; Bacteria; Terrabacteria group; Chloroflexi;
k141_3857138	133.173	4764	5302	cellular organisms; Bacteria; Terrabacteria group; Cyanobacteria/Melainabacteria group; Cyanobacteria; Synechococcales; Acaryochloridaceae; Acaryochloris; unclassified Acaryochloris; Acaryochloris sp. RCC1774;
k141_475952	133.153	8246	9201	cellular organisms; Bacteria; Terrabacteria group; Actinobacteria; Actinobacteria; Corynebacteriales; Nocardiaceae; Nocardia; Nocardia cyriacigeorgica;
k141_358113	133.113	5626	6238	cellular organisms; Bacteria; Terrabacteria group; Actinobacteria; Acidimicrobiia; Acidimicrobiales; Ilumatobacteraceae; Ilumatobacter; Ilumatobacter fluminis;
k141_2713668	133.086	7520	8373	cellular organisms; Bacteria; Proteobacteria; Alphaproteobacteria; Rhodobacterales; Rhodobacteraceae; Labrenzia; unclassified Labrenzia; Labrenzia sp. OB1;
k141_2318774	132.896	5468	6098	cellular organisms; Bacteria; Terrabacteria group; Actinobacteria; Acidimicrobiia; Acidimicrobiales; Ilumatobacteraceae; Ilumatobacter; unclassified Ilumatobacter; Ilumatobacter sp.;
k141_1070927	132.847	4636	5166	cellular organisms; Bacteria; Proteobacteria; Alphaproteobacteria; Rhizobiales; Phyllobacteriaceae; Mesorhizobium; Mesorhizobium australicum;
k141_346057	132.802	9454	10569	cellular organisms; Bacteria; Terrabacteria group; Actinobacteria; Actinobacteria; unclassified Actinobacteria (class); unclassified Actinobacteria (class) (miscellaneous); Actinobacteria bacterium;
k141_5594580	132.55	5681	6341	cellular organisms; Bacteria; FCB group; Bacteroidetes/Chlorobi group; Bacteroidetes; Cytophagia; Cytophagales; Cyclobacteriaceae; Algoriphagus; Algoriphagus mannitolivorans;
k141_313068	132.515	6396	7156	cellular organisms; Bacteria; Terrabacteria group; Actinobacteria; Actinobacteria; Corynebacteriales; Gordoniaceae; Gordonia; unclassified Gordonia;
k141_5928174	132.456	8804	9844	cellular organisms; Bacteria; Terrabacteria group; Cyanobacteria/Melainabacteria group; Cyanobacteria; Oscillatoriophycideae; Oscillatoriales; Oscillatoriaceae; Moorea; Moorea bouillonii;
k141_432552	132.07	6888	7750	cellular organisms; Bacteria; Terrabacteria group; Actinobacteria; Actinobacteria; unclassified Actinobacteria (class); unclassified Actinobacteria (class) (miscellaneous); Actinobacteria bacterium;
k141_993120	131.737	7811	8798	cellular organisms; Bacteria; Terrabacteria group; Actinobacteria; Actinobacteria; unclassified Actinobacteria (class); unclassified Actinobacteria (class) (miscellaneous); Actinobacteria bacterium;
k141_1749045	131.652	5751	6498	cellular organisms; Bacteria; Terrabacteria group; Actinobacteria; Acidimicrobiia; Acidimicrobiales; Microthrixaceae; Candidatus Microthrix; Candidatus Microthrix parvicella;
k141_219058	131.651	10088	11376	cellular organisms; Bacteria; Proteobacteria; Gammaproteobacteria; Alteromonadales; Pseudoalteromonadaceae; Psychrosphaera; Psychrosphaera haliotis;
k141_567978	131.596	4879	5500	cellular organisms; Bacteria; Terrabacteria group; Actinobacteria; Acidimicrobiia; Acidimicrobiales; Ilumatobacteraceae; Ilumatobacter; Ilumatobacter nonamiensis;
k141_168713	131.504	5513	6218	cellular organisms; Bacteria; Proteobacteria; Alphaproteobacteria; Rhodospirillales; Rhodospirillaceae; Telmatospirillum; unclassified Telmatospirillum; Telmatospirillum sp. J64-1;
k141_2393677	131.501	5692	6367	cellular organisms; Bacteria; Terrabacteria group; Cyanobacteria/Melainabacteria group; Cyanobacteria; Oscillatoriophycideae; Oscillatoriales; Oscillatoriaceae; Lyngbya; Lyngbya aestuarii;
k141_1089908	131.445	7712	8521	cellular organisms; Bacteria; Terrabacteria group; Cyanobacteria/Melainabacteria group; Cyanobacteria; Oscillatoriophycideae; Oscillatoriales; Oscillatoriaceae; Lyngbya;
k141_2760273	131.373	5132	5788	cellular organisms; Bacteria; Terrabacteria group; Actinobacteria; Actinobacteria; unclassified Actinobacteria (class); unclassified Actinobacteria (class) (miscellaneous); Actinobacteria bacterium;
k141_1707389	131.372	4978	5627	cellular organisms; Bacteria; Terrabacteria group; Actinobacteria;
k141_6062530	131.342	4860	5485	Unclassified
k141_438965	131.329	4555	5144	cellular organisms; Bacteria; Terrabacteria group; Actinobacteria; Actinobacteria; unclassified Actinobacteria (class); unclassified Actinobacteria (class) (miscellaneous); Actinobacteria bacterium;
k141_1857284	131.136	7022	7945	cellular organisms; Bacteria; Terrabacteria group; Actinobacteria; Actinobacteria; Micrococcales; Micrococcaceae; Arthrobacter; unclassified Arthrobacter; Arthrobacter sp. 49Tsu3.1M3;
k141_3438088	131.129	5877	6631	Unclassified
k141_1514413	131.069	4468	5060	cellular organisms; Bacteria; Terrabacteria group; Actinobacteria; Actinobacteria; unclassified Actinobacteria (class); unclassified Actinobacteria (class) (miscellaneous);
k141_720589	130.967	15592	17682	cellular organisms; Bacteria; Terrabacteria group; Actinobacteria; Acidimicrobiia; Acidimicrobiales; Ilumatobacteraceae; Ilumatobacter; Ilumatobacter nonamiensis;
k141_1523812	130.947	10545	11940	cellular organisms; Bacteria; Terrabacteria group; Actinobacteria; Acidimicrobiia; Acidimicrobiales; unclassified Acidimicrobiales; Acidimicrobiales bacterium;
k141_3747047	130.807	4437	5022	cellular organisms; Bacteria; Proteobacteria; Alphaproteobacteria;
k141_2247600	130.782	5698	6463	cellular organisms; Bacteria; Terrabacteria group; Actinobacteria; Acidimicrobiia; Acidimicrobiales; Ilumatobacteraceae; Ilumatobacter; Ilumatobacter fluminis;
k141_1545965	130.726	4834	5489	cellular organisms; Bacteria; Proteobacteria; Alphaproteobacteria; Rhodospirillales; unclassified Rhodospirillales; Reyranella; Reyranella soli;
k141_3003539	130.62	6160	6997	Unclassified
k141_1241651	130.582	10474	11874	cellular organisms; Bacteria; Terrabacteria group; Cyanobacteria/Melainabacteria group; Cyanobacteria; Nostocales; Hapalosiphonaceae; Fischerella; unclassified Fischerella; Fischerella sp. PCC 9339;
k141_497749	130.433	5488	6238	cellular organisms; Bacteria; Terrabacteria group; Actinobacteria; Actinobacteria; Micrococcales; Microbacteriaceae; Pseudoclavibacter;
k141_150248	130.376	8951	10204	cellular organisms; Bacteria; Terrabacteria group; Actinobacteria; Acidimicrobiia; Acidimicrobiales; unclassified Acidimicrobiales; Acidimicrobiales bacterium;
k141_10337	130.367	6245	7091	Unclassified
k141_5285444	130.273	5217	5879	cellular organisms; Bacteria; Terrabacteria group; Cyanobacteria/Melainabacteria group; Cyanobacteria; Oscillatoriophycideae; Oscillatoriales; Microcoleaceae; Trichodesmium; Trichodesmium erythraeum;
k141_540253	130.205	6091	6946	cellular organisms; Bacteria; Terrabacteria group; Actinobacteria; Actinobacteria; Micromonosporales; Micromonosporaceae; Actinoplanes;
k141_1913644	130.205	4643	5286	cellular organisms; Bacteria; Terrabacteria group; Actinobacteria; Actinobacteria; Micrococcales; Intrasporangiaceae; Marihabitans; Marihabitans asiaticum;
k141_154811	130.167	9247	10533	cellular organisms; Bacteria; Terrabacteria group; Actinobacteria; Actinobacteria; unclassified Actinobacteria (class); unclassified Actinobacteria (class) (miscellaneous); Actinobacteria bacterium;
k141_811812	130.163	5922	6742	cellular organisms; Bacteria; Terrabacteria group; Actinobacteria; Actinobacteria; Actinomycetales; Actinomycetaceae; Actinomyces; unclassified Actinomyces; Actinomyces sp.;
k141_307265	130.149	4836	5504	cellular organisms; Bacteria; Terrabacteria group; Actinobacteria; Actinobacteria; unclassified Actinobacteria (class); unclassified Actinobacteria (class) (miscellaneous); Actinobacteria bacterium;
k141_1745439	130.145	4695	5246	Unclassified
k141_2044861	130.05	6012	6851	cellular organisms; Bacteria; unclassified Bacteria; Bacteria candidate phyla; Candidatus Rokubacteria; Candidatus Rokubacteria bacterium;
k141_554592	130.025	5458	6217	cellular organisms; Bacteria; Terrabacteria group; Actinobacteria; Actinobacteria; Corynebacteriales; Mycobacteriaceae; Mycobacterium; unclassified Mycobacterium; Mycobacterium sp. ITM-2Unclassified16-UnclassifiedUnclassified317;
k141_5888658	129.822	5249	5990	Unclassified
k141_2382130	129.695	19686	22471	cellular organisms; Bacteria; FCB group; Bacteroidetes/Chlorobi group; Bacteroidetes; Flavobacteriia; Flavobacteriales; Flavobacteriaceae; Chryseobacterium; unclassified Chryseobacterium; Chryseobacterium sp. 2VB;
k141_57304	129.556	7652	8763	cellular organisms; Bacteria; Terrabacteria group; Actinobacteria; Actinobacteria; unclassified Actinobacteria (class); unclassified Actinobacteria (class) (miscellaneous); Actinobacteria bacterium;
k141_3020430	129.372	13759	15793	cellular organisms; Bacteria; Terrabacteria group; Cyanobacteria/Melainabacteria group; Cyanobacteria; Nostocales; Nostocaceae; Nostoc;
k141_2524607	129.208	4716	5407	Unclassified
k141_5514856	129.155	4718	5408	Unclassified
k141_1126626	129.089	7083	8114	cellular organisms; Bacteria; Terrabacteria group; Actinobacteria; Acidimicrobiia; Acidimicrobiales; Iamiaceae; unclassified Iamiaceae; Iamiaceae bacterium SCSIO 58843;
k141_648199	129.059	6701	7694	cellular organisms; Bacteria;
k141_699991	129.033	4945	5677	cellular organisms; Bacteria; Terrabacteria group; Actinobacteria; Actinobacteria; unclassified Actinobacteria (class); unclassified Actinobacteria (class) (miscellaneous); actinobacterium acAcidi;
k141_2700029	128.944	4603	5231	cellular organisms; Bacteria; Terrabacteria group; Cyanobacteria/Melainabacteria group; Cyanobacteria; Oscillatoriophycideae; Oscillatoriales; Oscillatoriaceae; Limnoraphis; Limnoraphis robusta;
k141_2005457	128.8	4449	5119	cellular organisms; Bacteria; Terrabacteria group; Cyanobacteria/Melainabacteria group; Cyanobacteria; Oscillatoriophycideae; Oscillatoriales; Oscillatoriaceae; Limnoraphis; Limnoraphis robusta;
k141_59052	128.64	10890	12509	cellular organisms; Bacteria; Nitrospinae/Tectomicrobia group; Nitrospinae; unclassified Nitrospinae; Nitrospinae bacterium CG22_combo_CG1Unclassified-13_8_21_14_all_47_1Unclassified;
k141_1012692	128.512	9756	11252	cellular organisms; Bacteria; Proteobacteria; Alphaproteobacteria; Rhodobacterales; Rhodobacteraceae; Litoreibacter; Litoreibacter janthinus;
k141_611063	128.473	9189	10607	cellular organisms; Bacteria; Terrabacteria group; Actinobacteria; Actinobacteria; unclassified Actinobacteria (class); unclassified Actinobacteria (class) (miscellaneous); Actinobacteria bacterium;
k141_2971892	128.421	4477	5153	cellular organisms; Bacteria; Terrabacteria group; Actinobacteria; Actinobacteria; unclassified Actinobacteria (class); unclassified Actinobacteria (class) (miscellaneous); Actinobacteria bacterium;
k141_1399199	128.302	4375	5058	cellular organisms; Bacteria; Terrabacteria group; Actinobacteria; Actinobacteria; unclassified Actinobacteria (class); unclassified Actinobacteria (class) (miscellaneous); Actinobacteria bacterium;
k141_2044218	128.302	5377	6208	cellular organisms; Bacteria; Terrabacteria group; Actinobacteria; Actinobacteria; Pseudonocardiales; Pseudonocardiaceae; Saccharothrix; Saccharothrix syringae;
k141_934261	128.281	4423	5112	cellular organisms; Bacteria; Proteobacteria; Alphaproteobacteria; Rhizobiales; unclassified Rhizobiales; unclassified Rhizobiales (miscellaneous); Rhizobiales bacterium;
k141_450114	128.249	5057	5849	cellular organisms; Bacteria; Terrabacteria group; Actinobacteria; Nitriliruptoria; Euzebyales; Euzebyaceae; Euzebya; Euzebya tangerina;
k141_1570916	128.232	6464	7416	Unclassified
k141_198154	128.16	5975	6922	cellular organisms; Bacteria; Terrabacteria group; Actinobacteria; Actinobacteria; unclassified Actinobacteria (class); unclassified Actinobacteria (class) (miscellaneous); Actinobacteria bacterium;
k141_1046972	128.092	9673	11199	cellular organisms; Bacteria;
k141_1145216	127.863	6508	7542	cellular organisms; Bacteria; Terrabacteria group; Actinobacteria; Actinobacteria; Corynebacteriales; Gordoniaceae; Gordonia;
k141_2772428	127.822	5565	6460	Unclassified
k141_1341383	127.76	7100	8215	Unclassified
k141_902894	127.743	12111	14083	cellular organisms; Bacteria; Terrabacteria group; Actinobacteria; Actinobacteria; unclassified Actinobacteria (class); unclassified Actinobacteria (class) (miscellaneous); Actinobacteria bacterium;
k141_632727	127.621	4841	5601	Unclassified
k141_739086	127.529	13519	15659	cellular organisms; Bacteria; Terrabacteria group; Cyanobacteria/Melainabacteria group; Cyanobacteria; Nostocales; Rivulariaceae; Rivularia; unclassified Rivularia (in: Bacteria); Rivularia sp. PCC 7116;
k141_1530031	127.468	5850	6781	Unclassified
k141_4739233	127.37	4948	5761	cellular organisms; Bacteria; Terrabacteria group; Actinobacteria; Actinobacteria; Corynebacteriales; unclassified Corynebacteriales; Tomitella; Tomitella biformata;
k141_2370587	127.324	5771	6737	cellular organisms; Bacteria; Terrabacteria group; Actinobacteria; Actinobacteria; Actinomycetales; Actinomycetaceae; Actinomyces; unclassified Actinomyces; Actinomyces sp.;
k141_2728199	127.152	7551	8819	cellular organisms; Bacteria; Terrabacteria group; Actinobacteria; Acidimicrobiia; Acidimicrobiales; unclassified Acidimicrobiales; Acidimicrobiales bacterium;
k141_870083	127.131	5676	6608	cellular organisms; Bacteria; Terrabacteria group; Actinobacteria; Actinobacteria; Corynebacteriales;
k141_3004343	127.123	5153	6003	cellular organisms; Bacteria; Terrabacteria group; Actinobacteria; Actinobacteria; Streptomycetales; Streptomycetaceae; Streptomyces; unclassified Streptomyces; Streptomyces sp.;
k141_147101	127.103	4792	5582	cellular organisms; Bacteria; Proteobacteria; Alphaproteobacteria; Rhodospirillales; Rhodospirillaceae; Magnetospirillum; Magnetospirillum moscoviense;
k141_1488771	127.078	7493	8703	cellular organisms; Bacteria; Proteobacteria; Alphaproteobacteria; Rhizobiales; Phyllobacteriaceae; Hoeflea; unclassified Hoeflea;
k141_1547222	126.981	4352	5079	cellular organisms; Bacteria; Proteobacteria; delta/epsilon subdivisions; Deltaproteobacteria; Myxococcales; Cystobacterineae; Myxococcaceae; unclassified Myxococcaceae; Myxococcaceae bacterium;
k141_2946233	126.623	5012	5871	cellular organisms; Bacteria; Terrabacteria group; Cyanobacteria/Melainabacteria group; Cyanobacteria; Oscillatoriophycideae; Oscillatoriales; Oscillatoriaceae; Lyngbya;
k141_3225413	126.525	6691	7844	cellular organisms; Bacteria; Proteobacteria; Alphaproteobacteria; Rhodobacterales; Rhodobacteraceae; Roseovarius;
k141_1364473	126.472	4375	5105	cellular organisms; Bacteria; Terrabacteria group; Cyanobacteria/Melainabacteria group; Cyanobacteria; Oscillatoriophycideae; Oscillatoriales; Oscillatoriaceae; Lyngbya; Lyngbya aestuarii;
k141_1294393	126.446	5052	5919	cellular organisms; Bacteria; Proteobacteria; Alphaproteobacteria; Rhodobacterales; Rhodobacteraceae; Labrenzia; unclassified Labrenzia; Labrenzia sp. OB1;
k141_230480	126.389	4772	5596	cellular organisms; Bacteria; Acidobacteria; unclassified Acidobacteria; unclassified Acidobacteria (miscellaneous); Acidobacteria bacterium;
k141_2777657	126.335	5651	6619	cellular organisms; Bacteria; Terrabacteria group; Actinobacteria; Acidimicrobiia; Acidimicrobiales; Iamiaceae; unclassified Iamiaceae; Iamiaceae bacterium SCSIO 58843;
k141_709963	126.299	4950	5808	cellular organisms; Eukaryota; Opisthokonta; Choanoflagellata; Craspedida; Salpingoecidae; Monosiga; Monosiga brevicollis; Monosiga brevicollis MX1;
k141_1674766	126.205	6383	7288	cellular organisms; Bacteria; Terrabacteria group; Cyanobacteria/Melainabacteria group; Cyanobacteria; Oscillatoriophycideae; Oscillatoriales; Oscillatoriaceae; Lyngbya; unclassified Lyngbya; Lyngbya sp. PCC 81Unclassified6;
k141_5460650	126.198	5302	6234	cellular organisms; Bacteria; Proteobacteria; Betaproteobacteria; Burkholderiales; Alcaligenaceae; Candidimonas; Candidimonas nitroreducens;
k141_3617550	126.191	4300	5055	cellular organisms; Bacteria; Terrabacteria group; Actinobacteria; Actinobacteria; Corynebacteriales; Mycobacteriaceae; Mycobacterium; unclassified Mycobacterium; Mycobacterium sp. YC-RL4;
k141_299302	126.108	5649	6653	cellular organisms; Bacteria;
k141_3605712	126.102	4472	5240	cellular organisms; Bacteria; Proteobacteria; Alphaproteobacteria; Rhodospirillales; Rhodospirillaceae; unclassified Rhodospirillaceae; Rhodospirillaceae bacterium SYSU D6UnclassifiedUnclassifiedUnclassified9;
k141_6161018	126.023	9881	11642	Unclassified
k141_184486	125.841	5328	6289	cellular organisms; Bacteria; Terrabacteria group; Actinobacteria; Acidimicrobiia; Acidimicrobiales; unclassified Acidimicrobiales; Acidimicrobiales bacterium;
k141_3364477	125.739	8686	10274	cellular organisms; Bacteria; Proteobacteria; Alphaproteobacteria; Rhizobiales; Hyphomicrobiaceae; Hyphomicrobium; unclassified Hyphomicrobium; Hyphomicrobium sp.;
k141_5038448	125.687	4536	5352	cellular organisms; Bacteria; Terrabacteria group; Cyanobacteria/Melainabacteria group; Cyanobacteria; Oscillatoriophycideae; Oscillatoriales; Oscillatoriaceae; Lyngbya; unclassified Lyngbya; Lyngbya sp. PCC 81Unclassified6;
k141_797273	125.678	5832	6888	cellular organisms; Bacteria; Terrabacteria group; Actinobacteria; Acidimicrobiia; Acidimicrobiales; Iamiaceae; unclassified Iamiaceae; Iamiaceae bacterium SCSIO 58843;
k141_136846	125.651	5684	6699	cellular organisms; Bacteria; Proteobacteria; Gammaproteobacteria; unclassified Gammaproteobacteria;
k141_31214	125.605	5096	6033	cellular organisms; Bacteria; Terrabacteria group; Cyanobacteria/Melainabacteria group; Cyanobacteria; Oscillatoriophycideae; Oscillatoriales; Microcoleaceae; Kamptonema;
k141_4785126	125.508	8564	10128	Unclassified
k141_1298763	125.503	4483	5307	cellular organisms; Bacteria; Terrabacteria group; Actinobacteria; Actinobacteria; unclassified Actinobacteria (class); unclassified Actinobacteria (class) (miscellaneous); Actinobacteria bacterium;
k141_324125	125.478	4847	5716	Unclassified
k141_2563707	125.469	5949	6973	cellular organisms; Bacteria; Terrabacteria group; Cyanobacteria/Melainabacteria group; Cyanobacteria; Oscillatoriophycideae; Oscillatoriales; Oscillatoriaceae; Lyngbya; unclassified Lyngbya; Lyngbya sp. PCC 81Unclassified6;
k141_2992082	125.408	4250	5029	cellular organisms; Bacteria; Proteobacteria; Alphaproteobacteria; Rhizobiales; Bradyrhizobiaceae; Tardiphaga; unclassified Tardiphaga;
k141_437125	125.397	4507	5314	Unclassified
k141_656668	125.224	5660	6682	Unclassified
k141_3522111	125.218	6066	7173	cellular organisms; Bacteria; Terrabacteria group; Actinobacteria; Acidimicrobiia; Acidimicrobiales; unclassified Acidimicrobiales; Acidimicrobiales bacterium;
k141_25108	125.208	8192	9700	cellular organisms; Bacteria; Terrabacteria group; Actinobacteria; Actinobacteria; Streptomycetales; Streptomycetaceae; Streptomyces; Streptomyces albireticuli;
k141_955259	124.966	7801	9261	cellular organisms; Bacteria; Terrabacteria group; Actinobacteria; Actinobacteria; unclassified Actinobacteria (class); unclassified Actinobacteria (class) (miscellaneous); Actinobacteria bacterium;
k141_4022677	124.962	5652	6694	cellular organisms; Bacteria; Terrabacteria group; Actinobacteria; Actinobacteria;
k141_2039913	124.952	4729	5619	cellular organisms; Bacteria; Terrabacteria group; Actinobacteria; Acidimicrobiia; Acidimicrobiales; Ilumatobacteraceae; Ilumatobacter; Ilumatobacter nonamiensis;
k141_552702	124.732	6405	7627	Unclassified
k141_177437	124.656	11768	14025	Unclassified
k141_2489548	124.651	5400	6424	cellular organisms; Bacteria; Terrabacteria group; Actinobacteria; Acidimicrobiia; Acidimicrobiales; Ilumatobacteraceae; Ilumatobacter; Ilumatobacter coccineus;
k141_48772	124.619	5995	7141	Unclassified
k141_30882	124.573	5301	6315	cellular organisms; Bacteria; Terrabacteria group; Actinobacteria; Nitriliruptoria; Euzebyales; Euzebyaceae; Euzebya; Euzebya tangerina;
k141_4033659	124.504	5471	6468	cellular organisms; Bacteria; Terrabacteria group; Cyanobacteria/Melainabacteria group; Cyanobacteria; Oscillatoriophycideae; Oscillatoriales; unclassified Oscillatoriales; unclassified Oscillatoriales (miscellaneous); Oscillatoriales cyanobacterium;
k141_5886902	124.486	4610	5474	cellular organisms; Bacteria; Terrabacteria group; Cyanobacteria/Melainabacteria group; Cyanobacteria; Oscillatoriophycideae; Oscillatoriales; Oscillatoriaceae; Lyngbya; unclassified Lyngbya; Lyngbya sp. PCC 81Unclassified6;
k141_298893	124.43	4798	5713	cellular organisms; Bacteria; Proteobacteria; Alphaproteobacteria; Rhodobacterales; Rhodobacteraceae; Tropicimonas; unclassified Tropicimonas; Tropicimonas sp. IMCC34Unclassified43;
k141_224782	124.405	5070	6049	cellular organisms; Bacteria; Terrabacteria group; Actinobacteria; Acidimicrobiia; Acidimicrobiales; Ilumatobacteraceae; Ilumatobacter;
k141_142237	124.387	5284	6311	cellular organisms; Bacteria; Terrabacteria group; Actinobacteria; Acidimicrobiia; Acidimicrobiales; Ilumatobacteraceae; Ilumatobacter;
k141_2165807	124.232	6207	7408	cellular organisms; Bacteria; Terrabacteria group; Actinobacteria; Acidimicrobiia; Acidimicrobiales; unclassified Acidimicrobiales; Acidimicrobiales bacterium mtbUnclassified1;
k141_412716	124.121	5902	7056	cellular organisms; Bacteria; Terrabacteria group; Actinobacteria;
k141_1308979	124.076	4623	5519	Unclassified
k141_168714	124.071	6981	8345	cellular organisms; Bacteria; Terrabacteria group; Actinobacteria; Acidimicrobiia; Acidimicrobiales; unclassified Acidimicrobiales; Acidimicrobiales bacterium;
k141_2857360	124.058	4618	5526	cellular organisms; Bacteria; Terrabacteria group; Actinobacteria; Acidimicrobiia; Acidimicrobiales; Ilumatobacteraceae; Ilumatobacter; Ilumatobacter coccineus;
k141_3614669	124.031	10990	13165	cellular organisms; Bacteria; Proteobacteria; Gammaproteobacteria; unclassified Gammaproteobacteria; OMG group; K189A clade; K189A clade bacterium;
k141_170586	123.948	4927	5892	cellular organisms; Bacteria; Terrabacteria group; Actinobacteria; Acidimicrobiia; Acidimicrobiales; Ilumatobacteraceae; Ilumatobacter; Ilumatobacter coccineus;
k141_2093968	123.931	6495	7766	cellular organisms; Bacteria; PVC group; Verrucomicrobia; Opitutae; Puniceicoccales; Puniceicoccaceae; Coraliomargarita; unclassified Coraliomargarita; Coraliomargarita sp. WN38;
k141_2880218	123.878	4801	5707	cellular organisms; Bacteria; Terrabacteria group; Actinobacteria; Actinobacteria; unclassified Actinobacteria (class); unclassified Actinobacteria (class) (miscellaneous); Actinobacteria bacterium IMCC26256;
k141_4883151	123.865	7777	9328	cellular organisms; Bacteria; Terrabacteria group; Cyanobacteria/Melainabacteria group; Cyanobacteria; Oscillatoriophycideae; Oscillatoriales; Oscillatoriaceae; Limnoraphis; Limnoraphis robusta;
k141_855216	123.865	4271	5094	cellular organisms; Bacteria; Terrabacteria group; Cyanobacteria/Melainabacteria group; Cyanobacteria; unclassified Cyanobacteria; unclassified Cyanobacteria (miscellaneous); cyanobacterium TDX16;
k141_1457014	123.747	4586	5468	cellular organisms; Bacteria; Proteobacteria; Gammaproteobacteria; Cellvibrionales; Microbulbiferaceae; Microbulbifer;
k141_330482	123.722	5318	6396	cellular organisms; Bacteria; Terrabacteria group; Actinobacteria; Actinobacteria; Corynebacteriales; Nocardiaceae; Nocardia;
k141_1954242	123.643	7328	8764	cellular organisms; Bacteria; Terrabacteria group; Actinobacteria; Acidimicrobiia; Acidimicrobiales; Acidimicrobiaceae; unclassified Acidimicrobiaceae; Acidimicrobiaceae bacterium TMED77;
k141_3081150	123.605	4763	5695	cellular organisms; Bacteria; Terrabacteria group; Actinobacteria; Actinobacteria; unclassified Actinobacteria (class); unclassified Actinobacteria (class) (miscellaneous); Actinobacteria bacterium;
k141_1432893	123.565	8012	9599	cellular organisms; Bacteria; Terrabacteria group; Actinobacteria; Actinobacteria; unclassified Actinobacteria (class); unclassified Actinobacteria (class) (miscellaneous); Actinobacteria bacterium;
k141_1132854	123.549	11971	14364	cellular organisms; Bacteria; Terrabacteria group; Actinobacteria; Acidimicrobiia; Acidimicrobiales; Ilumatobacteraceae; Desertimonas; Desertimonas flava;
k141_289582	123.535	7285	8659	cellular organisms; Bacteria; Terrabacteria group; Cyanobacteria/Melainabacteria group; Cyanobacteria; Oscillatoriophycideae; Oscillatoriales; Oscillatoriaceae; Limnoraphis; Limnoraphis robusta;
k141_341835	123.507	5199	6238	Unclassified
k141_683595	123.351	5866	7033	Unclassified
k141_76352	123.266	4470	5371	cellular organisms; Bacteria; Terrabacteria group; Actinobacteria; Actinobacteria; unclassified Actinobacteria (class); unclassified Actinobacteria (class) (miscellaneous); Actinobacteria bacterium IMCC26256;
k141_2526308	123.216	8549	10292	cellular organisms; Bacteria; Proteobacteria; delta/epsilon subdivisions; Deltaproteobacteria; Desulfobacterales; Desulfobacteraceae; unclassified Desulfobacteraceae; Desulfobacteraceae bacterium;
k141_1432561	123.143	4257	5119	cellular organisms; Bacteria; Terrabacteria group; Actinobacteria; Actinobacteria; Micrococcales; Sanguibacteraceae; Sanguibacter; Sanguibacter antarcticus;
k141_1015598	123.117	9324	11247	cellular organisms; Bacteria; Proteobacteria; Gammaproteobacteria; Alteromonadales; Pseudoalteromonadaceae; Psychrosphaera; Psychrosphaera haliotis;
k141_1171356	123.109	5205	6272	cellular organisms; Bacteria; Terrabacteria group; Actinobacteria; Acidimicrobiia; Acidimicrobiales; Ilumatobacteraceae; Desertimonas; Desertimonas flava;
k141_1911446	123.024	5166	6235	cellular organisms; Bacteria; Terrabacteria group; Actinobacteria; Nitriliruptoria; Egibacterales; Egibacteraceae; Egibacter; Egibacter rhizosphaerae;
k141_3935296	122.983	4817	5785	Unclassified
k141_2868307	122.952	4459	5378	cellular organisms; Bacteria; Terrabacteria group; Actinobacteria; Acidimicrobiia; Acidimicrobiales; unclassified Acidimicrobiales; Acidimicrobiales bacterium;
k141_334300	122.906	4234	5066	cellular organisms; Bacteria; Terrabacteria group; Cyanobacteria/Melainabacteria group; Cyanobacteria; Oscillatoriophycideae; Oscillatoriales; Oscillatoriaceae; Lyngbya;
k141_674868	122.886	4232	5103	cellular organisms; Bacteria; Terrabacteria group; Actinobacteria; Acidimicrobiia; Acidimicrobiales; Acidimicrobiaceae; unclassified Acidimicrobiaceae; Acidimicrobiaceae bacterium;
k141_2947169	122.63	5011	6058	cellular organisms; Bacteria; unclassified Bacteria; Bacteria candidate phyla; Candidatus Dojkabacteria; candidate division WS6 bacterium GW2Unclassified11_GWF1_35_23;
k141_1089016	122.627	5500	6642	cellular organisms; Bacteria; Proteobacteria; Gammaproteobacteria; Chromatiales; Granulosicoccaceae; Granulosicoccus; Granulosicoccus antarcticus;
k141_1373657	122.498	5454	6608	cellular organisms; Bacteria; Terrabacteria group; Actinobacteria; Actinobacteria;
k141_1654106	122.497	4280	5181	cellular organisms; Bacteria; Terrabacteria group; Cyanobacteria/Melainabacteria group; Cyanobacteria; Oscillatoriophycideae; Oscillatoriales; Microcoleaceae;
k141_751496	122.431	10613	12861	cellular organisms; Bacteria; Terrabacteria group; Cyanobacteria/Melainabacteria group; Cyanobacteria; Oscillatoriophycideae; Oscillatoriales; Oscillatoriaceae; Limnoraphis; Limnoraphis robusta;
k141_4116409	122.358	5538	6709	cellular organisms; Bacteria; Terrabacteria group; Cyanobacteria/Melainabacteria group; Cyanobacteria; Pleurocapsales; Dermocarpellaceae; Stanieria; unclassified Stanieria; Stanieria sp. NIES-3757;
k141_165774	122.323	6346	7686	cellular organisms; Bacteria; Terrabacteria group; Actinobacteria; Actinobacteria; Frankiales; Frankiaceae; Frankia;
k141_1730668	122.306	5261	6365	cellular organisms; Bacteria; Terrabacteria group; Actinobacteria; Acidimicrobiia; Acidimicrobiales; unclassified Acidimicrobiales; Acidimicrobiales bacterium;
k141_2441336	122.238	5569	6736	cellular organisms; Bacteria; Terrabacteria group; Cyanobacteria/Melainabacteria group; Cyanobacteria; Oscillatoriophycideae; Oscillatoriales; Oscillatoriaceae; Okeania; Okeania hirsuta;
k141_4069382	122.188	14899	18058	cellular organisms; Bacteria; Terrabacteria group; Cyanobacteria/Melainabacteria group; Cyanobacteria; Oscillatoriophycideae; Oscillatoriales; Oscillatoriaceae; Lyngbya; Lyngbya aestuarii;
k141_291646	122.18	9147	11121	cellular organisms; Bacteria; Terrabacteria group; Cyanobacteria/Melainabacteria group; Cyanobacteria; Oscillatoriophycideae; Oscillatoriales; Oscillatoriaceae; Lyngbya;
k141_455703	122.121	4995	6051	cellular organisms; Bacteria; Proteobacteria; Alphaproteobacteria; Rhodobacterales; Rhodobacteraceae; Labrenzia; unclassified Labrenzia; Labrenzia sp. PT13C1;
k141_2028950	122.077	4180	5068	cellular organisms; Bacteria; Terrabacteria group; Actinobacteria; Actinobacteria; unclassified Actinobacteria (class); unclassified Actinobacteria (class) (miscellaneous); Actinobacteria bacterium;
k141_1231444	121.902	5174	6300	cellular organisms; Bacteria; Terrabacteria group; Firmicutes; Bacilli; Bacillales; Bacillaceae; Terribacillus; Terribacillus aidingensis;
k141_781439	121.864	5675	6920	cellular organisms; Bacteria; Terrabacteria group; Actinobacteria; Acidimicrobiia; Acidimicrobiales; Ilumatobacteraceae; Ilumatobacter; Ilumatobacter nonamiensis;
k141_94941	121.802	4616	5604	cellular organisms; Bacteria; Terrabacteria group; Actinobacteria; Actinobacteria; Actinomycetales; Actinomycetaceae; Actinomyces; unclassified Actinomyces; Actinomyces sp.;
k141_2194403	121.79	12488	15194	cellular organisms; Bacteria; Terrabacteria group; Cyanobacteria/Melainabacteria group; Cyanobacteria; Oscillatoriophycideae; Oscillatoriales; Microcoleaceae; Planktothrix;
k141_4486911	121.706	4235	5136	cellular organisms; Bacteria; Terrabacteria group; Cyanobacteria/Melainabacteria group; Cyanobacteria; Oscillatoriophycideae; Oscillatoriales; Oscillatoriaceae; Limnoraphis; Limnoraphis robusta;
k141_1230436	121.681	13205	16058	cellular organisms; Bacteria; Terrabacteria group; Cyanobacteria/Melainabacteria group; Cyanobacteria; Oscillatoriophycideae; Oscillatoriales; Oscillatoriaceae; Lyngbya;
k141_1805762	121.638	8631	10495	cellular organisms; Bacteria; Terrabacteria group; Cyanobacteria/Melainabacteria group; Cyanobacteria; Oscillatoriophycideae; Oscillatoriales; Oscillatoriaceae; Moorea; Moorea producens;
k141_1844584	121.544	4647	5666	cellular organisms; Bacteria; Proteobacteria; Alphaproteobacteria; Rhodospirillales; Rhodospirillaceae; Magnetospirillum; unclassified Magnetospirillum; Magnetospirillum sp. 64-12Unclassified;
k141_4695793	121.538	5663	6917	cellular organisms; Bacteria; Terrabacteria group; Actinobacteria; Actinobacteria; unclassified Actinobacteria (class); unclassified Actinobacteria (class) (miscellaneous); Actinobacteria bacterium;
k141_617163	121.529	5782	7059	cellular organisms; Bacteria; Proteobacteria; Betaproteobacteria;
k141_2701369	121.517	4257	5185	cellular organisms; Bacteria; Terrabacteria group; Cyanobacteria/Melainabacteria group; Cyanobacteria; Oscillatoriophycideae; Oscillatoriales; Oscillatoriaceae; Lyngbya;
k141_2005100	121.513	8412	10224	cellular organisms; Bacteria; Terrabacteria group; Cyanobacteria/Melainabacteria group; Cyanobacteria; Oscillatoriophycideae; Oscillatoriales; Oscillatoriaceae; Lyngbya; Lyngbya aestuarii;
k141_1897127	121.452	7382	9014	cellular organisms; Bacteria; Proteobacteria; Alphaproteobacteria; Rhodobacterales; Rhodobacteraceae; Stappia;
k141_1245572	121.432	11266	13707	cellular organisms; Bacteria; Terrabacteria group; Cyanobacteria/Melainabacteria group; Cyanobacteria; Oscillatoriophycideae; Oscillatoriales; Oscillatoriaceae; Lyngbya;
k141_140270	121.414	9247	11274	cellular organisms; Bacteria; Terrabacteria group; Actinobacteria; Actinobacteria; Streptosporangiales; Streptosporangiaceae; Nonomuraea; unclassified Nonomuraea;
k141_704495	121.367	6126	7484	cellular organisms; Bacteria; Terrabacteria group; Cyanobacteria/Melainabacteria group; Cyanobacteria; Oscillatoriophycideae; Oscillatoriales; Oscillatoriaceae; Lyngbya;
k141_40910	121.352	4574	5574	cellular organisms; Bacteria; Terrabacteria group; Cyanobacteria/Melainabacteria group; Cyanobacteria; Oscillatoriophycideae; Oscillatoriales; Oscillatoriaceae; Okeania; Okeania hirsuta;
k141_2483491	121.204	4179	5032	cellular organisms; Bacteria; Terrabacteria group; Cyanobacteria/Melainabacteria group; Cyanobacteria; Oscillatoriophycideae; Oscillatoriales; Oscillatoriaceae; Phormidium; Phormidium ambiguum;
k141_4043969	121.2	13762	16812	cellular organisms; Bacteria; Terrabacteria group; Cyanobacteria/Melainabacteria group; Cyanobacteria; Oscillatoriophycideae; Oscillatoriales; Oscillatoriaceae; Lyngbya; unclassified Lyngbya; Lyngbya sp. PCC 81Unclassified6;
k141_2170182	121.151	4535	5522	cellular organisms; Bacteria; Terrabacteria group; Cyanobacteria/Melainabacteria group; Cyanobacteria; Oscillatoriophycideae; Oscillatoriales; Cyanothecaceae; Cyanothece; unclassified Cyanothece; Cyanothece sp. PCC 7425;
k141_2501057	121.117	9354	11362	cellular organisms; Bacteria; Terrabacteria group; Cyanobacteria/Melainabacteria group; Cyanobacteria; Oscillatoriophycideae; Oscillatoriales; Oscillatoriaceae; Limnoraphis; Limnoraphis robusta;
k141_1389950	121.096	4361	5334	cellular organisms; Bacteria; Proteobacteria; Alphaproteobacteria; Rhodobacterales; Rhodobacteraceae; Rhodovulum; unclassified Rhodovulum; Rhodovulum sp. P5;
k141_2544889	121.039	4332	5270	cellular organisms; Bacteria; Proteobacteria; Gammaproteobacteria; Alteromonadales; Pseudoalteromonadaceae; Pseudoalteromonas;
k141_1115545	121.037	6189	7572	cellular organisms; Bacteria; Terrabacteria group; Actinobacteria; Acidimicrobiia; Acidimicrobiales; Ilumatobacteraceae; Ilumatobacter; Ilumatobacter fluminis;
k141_1055151	121.031	9378	11449	cellular organisms; Bacteria; Terrabacteria group; Cyanobacteria/Melainabacteria group; Cyanobacteria; Oscillatoriophycideae; Oscillatoriales; Oscillatoriaceae; Lyngbya;
k141_2249077	121.006	10635	13026	cellular organisms; Bacteria; Terrabacteria group; Cyanobacteria/Melainabacteria group; Cyanobacteria; Oscillatoriophycideae; Oscillatoriales; Oscillatoriaceae; Lyngbya; unclassified Lyngbya; Lyngbya sp. PCC 81Unclassified6;
k141_2689776	120.967	7694	9426	cellular organisms; Bacteria; Terrabacteria group; Cyanobacteria/Melainabacteria group; Cyanobacteria; Oscillatoriophycideae; Oscillatoriales; Oscillatoriaceae; Moorea; Moorea bouillonii;
k141_1307246	120.879	4687	5752	cellular organisms; Bacteria; unclassified Bacteria; Bacteria candidate phyla; Patescibacteria group; Parcubacteria group; Candidatus Magasanikbacteria;
k141_3034	120.839	5986	7313	Unclassified
k141_1457516	120.809	23505	28833	cellular organisms; Bacteria; Terrabacteria group; Cyanobacteria/Melainabacteria group; Cyanobacteria; Nostocales; Hapalosiphonaceae; Fischerella; unclassified Fischerella; Fischerella sp. PCC 96Unclassified5;
k141_1551005	120.799	4291	5271	cellular organisms; Bacteria; Proteobacteria; Alphaproteobacteria; Rhodospirillales; Rhodospirillaceae; unclassified Rhodospirillaceae; Rhodospirillaceae bacterium SYSU D6UnclassifiedUnclassifiedUnclassified7;
k141_706405	120.798	4735	5815	cellular organisms; Bacteria; Proteobacteria; Gammaproteobacteria; unclassified Gammaproteobacteria; unclassified Gammaproteobacteria (miscellaneous); Gammaproteobacteria bacterium;
k141_1755626	120.753	6993	8594	cellular organisms; Bacteria; Terrabacteria group; Cyanobacteria/Melainabacteria group; Cyanobacteria; Oscillatoriophycideae; Oscillatoriales; Oscillatoriaceae; Lyngbya;
k141_1479842	120.639	4505	5537	cellular organisms; Bacteria; Terrabacteria group; Actinobacteria; Actinobacteria; Pseudonocardiales; Pseudonocardiaceae; Amycolatopsis; Amycolatopsis cihanbeyliensis;
k141_2230226	120.629	4398	5393	cellular organisms; Bacteria; Terrabacteria group; Actinobacteria; Actinobacteria; Pseudonocardiales; Pseudonocardiaceae; Pseudonocardia; unclassified Pseudonocardia; Pseudonocardia sp. MH-G8;
k141_2699733	120.597	10999	13521	cellular organisms; Bacteria; Terrabacteria group; Cyanobacteria/Melainabacteria group; Cyanobacteria; Oscillatoriophycideae; Oscillatoriales; Oscillatoriaceae; Lyngbya; Lyngbya aestuarii;
k141_692638	120.571	6173	7516	cellular organisms; Bacteria; Terrabacteria group; Cyanobacteria/Melainabacteria group; Cyanobacteria; Oscillatoriophycideae; Oscillatoriales; Microcoleaceae; Planktothrix; Planktothrix tepida;
k141_314552	120.522	5158	6338	cellular organisms; Bacteria; Proteobacteria; Alphaproteobacteria; Rhizobiales; Aurantimonadaceae; Aureimonas; Aureimonas altamirensis;
k141_2232887	120.505	4624	5707	Unclassified
k141_357729	120.477	6828	8386	cellular organisms; Bacteria; Proteobacteria; Alphaproteobacteria; Rhodobacterales; Rhodobacteraceae; Roseovarius;
k141_236526	120.469	4078	5022	cellular organisms; Bacteria; Terrabacteria group; Actinobacteria; Actinobacteria; unclassified Actinobacteria (class); unclassified Actinobacteria (class) (miscellaneous); Actinobacteria bacterium;
k141_2134079	120.454	14183	17431	cellular organisms; Bacteria; Terrabacteria group; Cyanobacteria/Melainabacteria group; Cyanobacteria; Oscillatoriophycideae; Oscillatoriales;
k141_215935	120.288	4791	5907	Unclassified
k141_2420575	120.28	4859	5975	Unclassified
k141_532054	120.211	4132	5082	cellular organisms; Bacteria; Terrabacteria group; Actinobacteria; Actinobacteria; Streptomycetales; Streptomycetaceae; Streptomyces;
k141_2436337	120.134	5776	7125	cellular organisms; Bacteria; Terrabacteria group; Cyanobacteria/Melainabacteria group; Cyanobacteria; Oscillatoriophycideae; Oscillatoriales; Oscillatoriaceae; Limnoraphis; Limnoraphis robusta;
k141_151120	120.056	5221	6438	cellular organisms; Bacteria; Proteobacteria; Gammaproteobacteria; Alteromonadales; unclassified Alteromonadales; Alteromonadales bacterium TW-7;
k141_832567	120.028	4451	5486	cellular organisms; Bacteria; Terrabacteria group; Cyanobacteria/Melainabacteria group; Cyanobacteria; Oscillatoriophycideae; Oscillatoriales; Microcoleaceae;
k141_5241716	120.013	17742	21954	cellular organisms; Bacteria; Terrabacteria group; Cyanobacteria/Melainabacteria group; Cyanobacteria; Oscillatoriophycideae; Oscillatoriales; Oscillatoriaceae; Lyngbya; unclassified Lyngbya; Lyngbya sp. PCC 81Unclassified6;
k141_1340561	119.953	4989	5730	cellular organisms; Bacteria; Proteobacteria; Gammaproteobacteria; Alteromonadales; Pseudoalteromonadaceae; Pseudoalteromonas;
k141_2683076	119.944	4390	5425	cellular organisms; Bacteria; Terrabacteria group; Actinobacteria; Acidimicrobiia; Acidimicrobiales; Ilumatobacteraceae; Ilumatobacter; Ilumatobacter nonamiensis;
k141_916186	119.94	8440	10382	cellular organisms; Bacteria; Terrabacteria group; Cyanobacteria/Melainabacteria group; Cyanobacteria; Oscillatoriophycideae; Oscillatoriales; Oscillatoriaceae; Lyngbya; Lyngbya aestuarii;
k141_616303	119.905	8419	10423	cellular organisms; Bacteria; Terrabacteria group; Cyanobacteria/Melainabacteria group; Cyanobacteria; Nostocales; Calotrichaceae; Calothrix; unclassified Calothrix; Calothrix sp. 336/3;
k141_4503450	119.866	6598	8165	cellular organisms; Bacteria; Terrabacteria group; Actinobacteria; Actinobacteria; Corynebacteriales; Nocardiaceae; Rhodococcus; unclassified Rhodococcus;
k141_513522	119.779	4638	5745	cellular organisms; Bacteria; Terrabacteria group; Actinobacteria; Actinobacteria; Corynebacteriales; Mycobacteriaceae; Mycobacterium; unclassified Mycobacterium; Mycobacterium sp. GA-1285;
k141_930926	119.747	7377	9101	cellular organisms; Bacteria; Terrabacteria group; Cyanobacteria/Melainabacteria group; Cyanobacteria; Oscillatoriophycideae; Oscillatoriales; Oscillatoriaceae; Moorea; Moorea producens;
k141_2144475	119.734	6051	7477	cellular organisms; Bacteria; Terrabacteria group; Actinobacteria; Acidimicrobiia; Acidimicrobiales; Acidimicrobiaceae;
k141_2152921	119.685	6586	8142	cellular organisms; Bacteria; Terrabacteria group; Cyanobacteria/Melainabacteria group; Cyanobacteria; Oscillatoriophycideae; Oscillatoriales; Oscillatoriaceae; Moorea; Moorea producens;
k141_563374	119.646	8499	10533	cellular organisms; Bacteria; Terrabacteria group; Actinobacteria; Acidimicrobiia; Acidimicrobiales; unclassified Acidimicrobiales; Acidimicrobiales bacterium;
k141_4371150	119.617	4320	5363	cellular organisms; Bacteria; Terrabacteria group; Cyanobacteria/Melainabacteria group; Cyanobacteria; Oscillatoriophycideae; Oscillatoriales; Oscillatoriaceae; Moorea; Moorea producens;
k141_1009109	119.562	4076	5045	cellular organisms; Bacteria; Terrabacteria group; Actinobacteria; Nitriliruptoria; Euzebyales; Euzebyaceae; Euzebya; Euzebya rosea;
k141_349485	119.539	6666	8271	cellular organisms; Bacteria; Terrabacteria group; Cyanobacteria/Melainabacteria group; Cyanobacteria; Oscillatoriophycideae; Oscillatoriales; Oscillatoriaceae;
k141_267794	119.498	6259	7772	cellular organisms; Bacteria; Terrabacteria group; Actinobacteria;
k141_4409633	119.472	4368	5400	cellular organisms; Bacteria; Terrabacteria group; Cyanobacteria/Melainabacteria group; Cyanobacteria; Oscillatoriophycideae; Oscillatoriales; unclassified Oscillatoriales; unclassified Oscillatoriales (miscellaneous); Oscillatoriales cyanobacterium CG2_3Unclassified_4Unclassified_61;
k141_1393778	119.461	6364	7891	cellular organisms; Bacteria; Terrabacteria group; Cyanobacteria/Melainabacteria group; Cyanobacteria; Oscillatoriophycideae; Oscillatoriales; Coleofasciculaceae; Coleofasciculus; Coleofasciculus chthonoplastes;
k141_3190878	119.458	5326	6600	cellular organisms; Bacteria; Terrabacteria group; Actinobacteria;
k141_2205312	119.42	7771	9641	cellular organisms; Bacteria; Terrabacteria group; Actinobacteria; Actinobacteria; Geodermatophilales; Geodermatophilaceae; Blastococcus;
k141_1477979	119.416	5313	6609	cellular organisms; Bacteria; Terrabacteria group; Cyanobacteria/Melainabacteria group; Cyanobacteria; Oscillatoriophycideae; Oscillatoriales; Oscillatoriaceae; Lyngbya; unclassified Lyngbya; Lyngbya sp. PCC 81Unclassified6;
k141_201637	119.394	5882	7300	cellular organisms; Bacteria; Terrabacteria group; Firmicutes; Tissierellia; Tissierellales; Peptoniphilaceae; Peptoniphilus; Peptoniphilus pacaensis;
k141_1528737	119.385	13832	17146	cellular organisms; Bacteria; Terrabacteria group; Cyanobacteria/Melainabacteria group; Cyanobacteria; Oscillatoriophycideae; Oscillatoriales; Oscillatoriaceae; Limnoraphis; Limnoraphis robusta;
k141_444276	119.37	7405	9195	cellular organisms; Bacteria; Terrabacteria group; Actinobacteria; Actinobacteria; Streptomycetales; Streptomycetaceae;
k141_4135453	119.347	6043	7508	cellular organisms; Bacteria; Terrabacteria group; Actinobacteria; Actinobacteria; Corynebacteriales; Corynebacteriaceae; Corynebacterium; Corynebacterium glyciniphilum;
k141_2368969	119.311	12433	15464	cellular organisms; Bacteria; Terrabacteria group; Cyanobacteria/Melainabacteria group; Cyanobacteria; Oscillatoriophycideae; Oscillatoriales; Microcoleaceae; Arthrospira; Arthrospira platensis;
k141_973636	119.264	5545	6899	cellular organisms; Bacteria; Terrabacteria group; Actinobacteria; Acidimicrobiia; Acidimicrobiales; unclassified Acidimicrobiales; Acidimicrobiales bacterium;
k141_646783	119.217	5257	6553	cellular organisms; Bacteria; PVC group; Planctomycetes;
k141_19938	119.216	4803	5962	Unclassified
k141_594709	119.196	6647	8281	cellular organisms; Bacteria; Terrabacteria group; Actinobacteria; Actinobacteria; unclassified Actinobacteria (class); unclassified Actinobacteria (class) (miscellaneous); Actinobacteria bacterium;
k141_1775909	119.193	7692	9557	cellular organisms; Bacteria; Terrabacteria group; Cyanobacteria/Melainabacteria group; Cyanobacteria; Oscillatoriophycideae; Oscillatoriales; Oscillatoriaceae; Lyngbya; Lyngbya aestuarii;
k141_89973	119.178	4488	5582	cellular organisms; Bacteria; Terrabacteria group; Cyanobacteria/Melainabacteria group; Cyanobacteria; Oscillatoriophycideae; Oscillatoriales; Oscillatoriaceae; Lyngbya; unclassified Lyngbya; Lyngbya sp. PCC 81Unclassified6;
k141_1969085	119.159	4365	5428	Unclassified
k141_1304457	119.125	7448	9264	cellular organisms; Bacteria; Terrabacteria group; Firmicutes; Clostridia; Clostridiales; Lachnospiraceae; Pseudobutyrivibrio; unclassified Pseudobutyrivibrio; Pseudobutyrivibrio sp. YE44;
k141_2036274	119.085	4713	5854	Unclassified
k141_1137747	119.075	22130	27546	cellular organisms; Bacteria; Terrabacteria group; Cyanobacteria/Melainabacteria group; Cyanobacteria; Oscillatoriophycideae; Oscillatoriales; Oscillatoriaceae; Okeania; Okeania hirsuta;
k141_1272872	119.071	7656	9507	cellular organisms; Bacteria; Terrabacteria group; Cyanobacteria/Melainabacteria group; Cyanobacteria; Oscillatoriophycideae; Oscillatoriales; Microcoleaceae; Planktothrix; Planktothrix serta;
k141_3187788	119.066	16703	20817	cellular organisms; Bacteria; Terrabacteria group; Cyanobacteria/Melainabacteria group; Cyanobacteria; Oscillatoriophycideae; Oscillatoriales; Oscillatoriaceae; Limnoraphis; Limnoraphis robusta;
k141_2083898	119.032	4380	5449	cellular organisms; Bacteria; Terrabacteria group; Actinobacteria; Acidimicrobiia; Acidimicrobiales; Ilumatobacteraceae; Ilumatobacter; Ilumatobacter coccineus;
k141_1727894	119.016	13898	17256	cellular organisms; Bacteria; Terrabacteria group; Cyanobacteria/Melainabacteria group; Cyanobacteria; Oscillatoriophycideae; Oscillatoriales; Oscillatoriaceae; Okeania; Okeania hirsuta;
k141_2710614	118.982	16730	20872	cellular organisms; Bacteria; Terrabacteria group; Cyanobacteria/Melainabacteria group; Cyanobacteria; Oscillatoriophycideae; Oscillatoriales; Oscillatoriaceae; Lyngbya;
k141_1194774	118.9	18111	22558	cellular organisms; Bacteria; Terrabacteria group; Cyanobacteria/Melainabacteria group; Cyanobacteria; Oscillatoriophycideae; Oscillatoriales; Oscillatoriaceae; Moorea; Moorea producens;
k141_773362	118.883	4060	5047	cellular organisms; Bacteria; Proteobacteria; Alphaproteobacteria; Rhizobiales; Phyllobacteriaceae; Nitratireductor; Nitratireductor indicus;
k141_1427297	118.864	33788	42048	cellular organisms; Bacteria; Terrabacteria group; Cyanobacteria/Melainabacteria group; Cyanobacteria; Oscillatoriophycideae; Oscillatoriales; Oscillatoriaceae; Limnoraphis; Limnoraphis robusta;
k141_1198620	118.834	4632	5766	cellular organisms; Bacteria; Terrabacteria group; Cyanobacteria/Melainabacteria group; Cyanobacteria; Oscillatoriophycideae; Oscillatoriales; Oscillatoriaceae; Lyngbya; Lyngbya aestuarii;
k141_448610	118.779	4176	5214	cellular organisms; Bacteria; Terrabacteria group; Actinobacteria; Acidimicrobiia; Acidimicrobiales; unclassified Acidimicrobiales; Acidimicrobiales bacterium;
k141_2577454	118.76	4182	5191	cellular organisms; Bacteria; Terrabacteria group; Actinobacteria; Acidimicrobiia; Acidimicrobiales; unclassified Acidimicrobiales; Acidimicrobiales bacterium;
k141_520454	118.749	9657	12055	cellular organisms; Bacteria; Terrabacteria group; Actinobacteria;
k141_394618	118.726	6440	8029	cellular organisms; Bacteria; Terrabacteria group; Actinobacteria; Actinobacteria; Glycomycetales; Glycomycetaceae; Glycomyces; unclassified Glycomyces;
k141_142500	118.711	7227	9007	cellular organisms; Bacteria; Terrabacteria group; Actinobacteria; Acidimicrobiia; Acidimicrobiales; Ilumatobacteraceae; Ilumatobacter; Ilumatobacter coccineus;
k141_3092076	118.679	26363	32954	cellular organisms; Bacteria; Terrabacteria group; Cyanobacteria/Melainabacteria group; Cyanobacteria;
k141_1278984	118.666	4108	5111	cellular organisms; Bacteria; Proteobacteria; Alphaproteobacteria; Rhodospirillales; Rhodospirillaceae; Magnetospirillum; Magnetospirillum magneticum;
k141_1007440	118.645	9806	12252	cellular organisms; Bacteria; Terrabacteria group; Cyanobacteria/Melainabacteria group; Cyanobacteria; Oscillatoriophycideae; Oscillatoriales; Oscillatoriaceae; Limnoraphis; Limnoraphis robusta;
k141_2181158	118.642	4207	5233	cellular organisms; Bacteria; Terrabacteria group; Actinobacteria; Actinobacteria; Corynebacteriales; Nocardiaceae; Rhodococcus;
k141_2768873	118.634	4520	5631	cellular organisms; Bacteria; Terrabacteria group; Cyanobacteria/Melainabacteria group; Cyanobacteria; Oscillatoriophycideae; Oscillatoriales; unclassified Oscillatoriales; unclassified Oscillatoriales (miscellaneous); Oscillatoriales cyanobacterium CG2_3Unclassified_4Unclassified_61;
k141_370869	118.613	4353	5453	cellular organisms; Bacteria; Proteobacteria; Gammaproteobacteria; Alteromonadales; Pseudoalteromonadaceae; Psychrosphaera; Psychrosphaera haliotis;
k141_392226	118.586	5334	6622	cellular organisms; Bacteria; Terrabacteria group; Cyanobacteria/Melainabacteria group; Cyanobacteria; Nostocales; Calotrichaceae; Calothrix; Calothrix rhizosoleniae;
k141_445520	118.538	5959	7459	cellular organisms; Bacteria; Terrabacteria group; Actinobacteria; Actinobacteria; Corynebacteriales; Mycobacteriaceae; Mycobacterium; unclassified Mycobacterium; Mycobacterium sp. KBSUnclassified7Unclassified6;
k141_4096524	118.524	18358	22954	cellular organisms; Bacteria; Terrabacteria group; Cyanobacteria/Melainabacteria group; Cyanobacteria; Oscillatoriophycideae; Oscillatoriales; Oscillatoriaceae; Lyngbya;
k141_992414	118.523	7805	9757	cellular organisms; Bacteria; Terrabacteria group; Cyanobacteria/Melainabacteria group; Cyanobacteria; Oscillatoriophycideae; Oscillatoriales; Oscillatoriaceae; Lyngbya; Lyngbya aestuarii;
k141_1554871	118.491	5937	7429	cellular organisms; Bacteria; Terrabacteria group; Cyanobacteria/Melainabacteria group; Cyanobacteria; Oscillatoriophycideae; Oscillatoriales; Oscillatoriaceae; Lyngbya; unclassified Lyngbya; Lyngbya sp. PCC 81Unclassified6;
k141_857676	118.468	5551	6952	cellular organisms; Bacteria; Proteobacteria; Alphaproteobacteria; Rhodobacterales; Rhodobacteraceae;
k141_1132402	118.466	5928	7379	cellular organisms; Bacteria; Terrabacteria group; Cyanobacteria/Melainabacteria group; Cyanobacteria; Oscillatoriophycideae; Oscillatoriales; Oscillatoriaceae; Limnoraphis; Limnoraphis robusta;
k141_3478124	118.437	4137	5166	cellular organisms; Bacteria; Terrabacteria group; Actinobacteria; Acidimicrobiia; Acidimicrobiales; unclassified Acidimicrobiales; Acidimicrobiales bacterium;
k141_2349964	118.429	4371	5455	cellular organisms; Bacteria; Proteobacteria; Alphaproteobacteria; Rhodospirillales; Acetobacteraceae; Tanticharoenia; Tanticharoenia sakaeratensis;
k141_32718	118.427	6253	7821	Unclassified
k141_664967	118.421	4334	5437	cellular organisms; Bacteria; FCB group; Bacteroidetes/Chlorobi group; Bacteroidetes; Saprospiria; Saprospirales; Lewinellaceae; Lewinella; unclassified Lewinella; Lewinella sp. 4G2;
k141_4298321	118.407	8633	10805	cellular organisms; Bacteria; Terrabacteria group; Cyanobacteria/Melainabacteria group; Cyanobacteria; Oscillatoriophycideae; Oscillatoriales; Oscillatoriaceae; Lyngbya; Lyngbya aestuarii;
k141_28994	118.392	4430	5531	cellular organisms; Bacteria; Terrabacteria group; Cyanobacteria/Melainabacteria group; Cyanobacteria; Oscillatoriophycideae; Oscillatoriales; Oscillatoriaceae; Lyngbya;
k141_2625193	118.369	5648	7050	cellular organisms; Bacteria; Terrabacteria group; Cyanobacteria/Melainabacteria group; Cyanobacteria; Oscillatoriophycideae; Oscillatoriales; Oscillatoriaceae; Limnoraphis; Limnoraphis robusta;
k141_932318	118.364	8148	10196	cellular organisms; Bacteria; Terrabacteria group; Actinobacteria; Actinobacteria; unclassified Actinobacteria (class); unclassified Actinobacteria (class) (miscellaneous); Actinobacteria bacterium;
k141_2460282	118.322	7602	9499	cellular organisms; Bacteria; Terrabacteria group; Cyanobacteria/Melainabacteria group; Cyanobacteria; Oscillatoriophycideae; Oscillatoriales; Oscillatoriaceae; Moorea; Moorea producens;
k141_907060	118.257	5914	7372	cellular organisms; Bacteria; Terrabacteria group; Actinobacteria; Actinobacteria; Corynebacteriales; Mycobacteriaceae; Mycobacterium; unclassified Mycobacterium; Mycobacterium sp. 852UnclassifiedUnclassified2-51Unclassified57_SCH5723Unclassified18;
k141_134491	118.221	5025	6303	Unclassified
k141_5277384	118.205	8875	11121	cellular organisms; Bacteria; Terrabacteria group; Cyanobacteria/Melainabacteria group; Cyanobacteria; Oscillatoriophycideae; Oscillatoriales; Oscillatoriaceae; Moorea; Moorea producens;
k141_2521185	118.128	17407	21868	cellular organisms; Bacteria; Terrabacteria group; Cyanobacteria/Melainabacteria group; Cyanobacteria; Oscillatoriophycideae; Oscillatoriales; Microcoleaceae;
k141_1269739	118.095	7664	9600	cellular organisms; Bacteria; Terrabacteria group; Cyanobacteria/Melainabacteria group; Cyanobacteria; Oscillatoriophycideae; Oscillatoriales; Oscillatoriaceae; Okeania; Okeania hirsuta;
k141_3100510	118.061	16267	20414	cellular organisms; Bacteria; Terrabacteria group; Actinobacteria;
k141_649482	118.024	11376	14248	cellular organisms; Bacteria; Terrabacteria group; Cyanobacteria/Melainabacteria group; Cyanobacteria; Oscillatoriophycideae; Oscillatoriales; Oscillatoriaceae; Limnoraphis; Limnoraphis robusta;
k141_1751075	118.02	5101	6411	cellular organisms; Bacteria; Proteobacteria; Betaproteobacteria; Burkholderiales; Comamonadaceae; Curvibacter; unclassified Curvibacter; Curvibacter sp. PAE-UM;
k141_1050745	117.952	5269	6613	cellular organisms; Bacteria; Terrabacteria group; Actinobacteria; Acidimicrobiia; Acidimicrobiales; Ilumatobacteraceae; Desertimonas; Desertimonas flava;
k141_447284	117.929	4841	6087	cellular organisms; Bacteria; Terrabacteria group; Cyanobacteria/Melainabacteria group; Cyanobacteria; Oscillatoriophycideae; Oscillatoriales; Oscillatoriaceae; Moorea;
k141_3811295	117.927	7828	9848	cellular organisms; Bacteria; Terrabacteria group; Cyanobacteria/Melainabacteria group; Cyanobacteria; Oscillatoriophycideae; Oscillatoriales; Oscillatoriaceae; Lyngbya; unclassified Lyngbya; Lyngbya sp. PCC 81Unclassified6;
k141_2149105	117.911	15981	20104	cellular organisms; Bacteria; Terrabacteria group; Cyanobacteria/Melainabacteria group; Cyanobacteria; Oscillatoriophycideae; Oscillatoriales; Oscillatoriaceae; Lyngbya;
k141_367951	117.875	15459	19427	cellular organisms; Bacteria; Terrabacteria group; Cyanobacteria/Melainabacteria group; Cyanobacteria; Oscillatoriophycideae; Oscillatoriales; Oscillatoriaceae; Okeania; Okeania hirsuta;
k141_804497	117.831	22899	28833	cellular organisms; Bacteria; Terrabacteria group; Cyanobacteria/Melainabacteria group; Cyanobacteria; Oscillatoriophycideae; Oscillatoriales; Microcoleaceae; Planktothrix; Planktothrix tepida;
k141_4367634	117.811	11835	14808	cellular organisms; Bacteria; Terrabacteria group; Cyanobacteria/Melainabacteria group; Cyanobacteria; Oscillatoriophycideae; Oscillatoriales; Microcoleaceae; Trichodesmium; Trichodesmium erythraeum;
k141_1038002	117.721	3982	5019	cellular organisms; Bacteria; Terrabacteria group; Actinobacteria; Actinobacteria; unclassified Actinobacteria (class); unclassified Actinobacteria (class) (miscellaneous); Actinobacteria bacterium;
k141_1278437	117.712	4443	5586	cellular organisms; Bacteria; Terrabacteria group; Actinobacteria; Actinobacteria; Pseudonocardiales; Pseudonocardiaceae; Amycolatopsis; Amycolatopsis australiensis;
k141_105987	117.707	4999	6267	cellular organisms; Bacteria; Terrabacteria group; Cyanobacteria/Melainabacteria group; Cyanobacteria; Oscillatoriophycideae; Oscillatoriales; Oscillatoriaceae; Limnoraphis; Limnoraphis robusta;
k141_3099251	117.68	7952	10006	cellular organisms; Bacteria; Terrabacteria group; Cyanobacteria/Melainabacteria group; Cyanobacteria; Oscillatoriophycideae; Oscillatoriales; Microcoleaceae; Trichodesmium; Trichodesmium erythraeum;
k141_3826153	117.627	6595	8316	cellular organisms; Bacteria; Terrabacteria group; Cyanobacteria/Melainabacteria group; Cyanobacteria; Oscillatoriophycideae; Oscillatoriales; Microcoleaceae; Planktothricoides; unclassified Planktothricoides; Planktothricoides sp. SRUnclassifiedUnclassified1;
k141_511036	117.609	8220	10345	cellular organisms; Bacteria;
k141_164244	117.517	9213	11627	cellular organisms; Bacteria; Terrabacteria group; Cyanobacteria/Melainabacteria group; Cyanobacteria; Oscillatoriophycideae; Oscillatoriales; Oscillatoriaceae; Lyngbya; Lyngbya aestuarii;
k141_3004552	117.451	4893	6162	cellular organisms; Bacteria; Terrabacteria group; Cyanobacteria/Melainabacteria group; Cyanobacteria; Oscillatoriophycideae; Oscillatoriales; Microcoleaceae;
k141_2086396	117.436	30918	39055	cellular organisms; Bacteria; Terrabacteria group; Cyanobacteria/Melainabacteria group; Cyanobacteria; Oscillatoriophycideae; Oscillatoriales; Microcoleaceae; Arthrospira; unclassified Arthrospira; Arthrospira sp. PLM2.Bin9;
k141_261373	117.365	5976	7528	cellular organisms; Bacteria; Terrabacteria group; Cyanobacteria/Melainabacteria group; Cyanobacteria; Oscillatoriophycideae; Oscillatoriales; Oscillatoriaceae; Oscillatoria; unclassified Oscillatoria; Oscillatoria sp. PCC 1Unclassified8Unclassified2;
k141_26404	117.343	4851	6121	cellular organisms; Bacteria; Terrabacteria group; Actinobacteria; Acidimicrobiia; Acidimicrobiales; Ilumatobacteraceae; Ilumatobacter; Ilumatobacter nonamiensis;
k141_4021465	117.323	16373	20721	cellular organisms; Bacteria; Terrabacteria group; Cyanobacteria/Melainabacteria group; Cyanobacteria; Nostocales; Nostocaceae; Nostoc; unclassified Nostoc; Nostoc sp. PCC 7524;
k141_2659648	117.303	8561	10800	cellular organisms; Bacteria; Terrabacteria group; Cyanobacteria/Melainabacteria group; Cyanobacteria; Oscillatoriophycideae; Oscillatoriales; Oscillatoriaceae; Lyngbya; unclassified Lyngbya; Lyngbya sp. PCC 81Unclassified6;
k141_1046174	117.283	6839	8580	cellular organisms; Bacteria; Terrabacteria group; Cyanobacteria/Melainabacteria group; Cyanobacteria; Oscillatoriophycideae; Oscillatoriales; Oscillatoriaceae; Moorea; Moorea producens;
k141_4095262	117.266	4241	5358	cellular organisms; Bacteria; Proteobacteria; Betaproteobacteria; Nitrosomonadales; Nitrosomonadaceae; Nitrosomonas; Nitrosomonas aestuarii;
k141_271803	117.26	7888	9992	cellular organisms; Bacteria; Terrabacteria group; Actinobacteria; Acidimicrobiia; Acidimicrobiales; Iamiaceae; unclassified Iamiaceae; Iamiaceae bacterium SCSIO 58843;
k141_1344826	117.173	4900	6205	cellular organisms; Bacteria; Proteobacteria; Alphaproteobacteria; Rhodobacterales; Rhodobacteraceae; Tropicimonas; unclassified Tropicimonas; Tropicimonas sp. IMCC34Unclassified11;
k141_6127376	117.162	16314	20671	cellular organisms; Bacteria; Terrabacteria group; Cyanobacteria/Melainabacteria group; Cyanobacteria; Oscillatoriophycideae; Oscillatoriales; Microcoleaceae;
k141_1498510	117.109	6186	7835	cellular organisms; Bacteria; Terrabacteria group; Cyanobacteria/Melainabacteria group; Cyanobacteria; Oscillatoriophycideae; Oscillatoriales;
k141_300809	117.102	19538	24782	cellular organisms; Bacteria; Terrabacteria group; Cyanobacteria/Melainabacteria group; Cyanobacteria; Oscillatoriophycideae; Oscillatoriales; Oscillatoriaceae; Limnoraphis; Limnoraphis robusta;
k141_374290	117.047	5893	7464	cellular organisms; Bacteria; Proteobacteria; delta/epsilon subdivisions; Deltaproteobacteria; Myxococcales; Cystobacterineae; Archangiaceae; Archangium; Archangium gephyra;
k141_844542	117.037	17988	22772	cellular organisms; Bacteria; Terrabacteria group; Cyanobacteria/Melainabacteria group; Cyanobacteria; Oscillatoriophycideae; Oscillatoriales; Oscillatoriaceae; Limnoraphis; Limnoraphis robusta;
k141_416375	116.968	4632	5831	cellular organisms; Bacteria; Terrabacteria group; Cyanobacteria/Melainabacteria group; Cyanobacteria; Oscillatoriophycideae; Oscillatoriales; Oscillatoriaceae; Limnoraphis; Limnoraphis robusta;
k141_917142	116.913	14443	18292	cellular organisms; Bacteria; Terrabacteria group; Cyanobacteria/Melainabacteria group; Cyanobacteria; Oscillatoriophycideae; Oscillatoriales; Microcoleaceae; Planktothrix;
k141_152868	116.899	6798	8594	cellular organisms; Bacteria; Terrabacteria group; Cyanobacteria/Melainabacteria group; Cyanobacteria; Nostocales; Hapalosiphonaceae; Mastigocoleus; Mastigocoleus testarum;
k141_4764316	116.894	4376	5550	cellular organisms; Bacteria; Terrabacteria group; Cyanobacteria/Melainabacteria group; Cyanobacteria; Oscillatoriophycideae; Oscillatoriales; Microcoleaceae;
k141_991000	116.89	11786	14941	cellular organisms; Bacteria; Terrabacteria group; Cyanobacteria/Melainabacteria group; Cyanobacteria; Nostocales; Hapalosiphonaceae; Fischerella;
k141_1025452	116.847	4703	5991	cellular organisms; Bacteria; Terrabacteria group; Candidatus Dormibacteraeota; Candidatus Dormibacter; unclassified Candidatus Dormibacter; Candidatus Dormibacter sp. RRmetagenome_bin12;
k141_5357135	116.837	4436	5644	cellular organisms; Bacteria; Terrabacteria group; Cyanobacteria/Melainabacteria group; Cyanobacteria; Oscillatoriophycideae; Oscillatoriales; Oscillatoriaceae; Limnoraphis; Limnoraphis robusta;
k141_3215328	116.702	21762	27668	cellular organisms; Bacteria; Terrabacteria group; Cyanobacteria/Melainabacteria group; Cyanobacteria; Oscillatoriophycideae; Oscillatoriales; Oscillatoriaceae; Lyngbya;
k141_1417892	116.692	6357	8044	cellular organisms; Bacteria; Terrabacteria group; Cyanobacteria/Melainabacteria group; Cyanobacteria; Oscillatoriophycideae; Oscillatoriales; Oscillatoriaceae; Lyngbya; Lyngbya aestuarii;
k141_137056	116.686	74017	93771	cellular organisms; Eukaryota; Viridiplantae; Chlorophyta; Ulvophyceae; TCBD clade; Bryopsidales; Bryopsidaceae; Pseudoderbesia; Pseudoderbesia arbuscula;
k141_831320	116.674	5336	6776	cellular organisms; Bacteria; Terrabacteria group; Actinobacteria; Actinobacteria; Corynebacteriales; Gordoniaceae; Gordonia; Gordonia effusa;
k141_1341229	116.673	6891	8747	cellular organisms; Bacteria; Terrabacteria group; Cyanobacteria/Melainabacteria group; Cyanobacteria; Oscillatoriophycideae; Oscillatoriales; Oscillatoriaceae; Lyngbya; Lyngbya aestuarii;
k141_692093	116.672	10602	13422	cellular organisms; Bacteria; Terrabacteria group; Cyanobacteria/Melainabacteria group; Cyanobacteria; Nostocales; Nostocaceae; Nostoc; unclassified Nostoc; Nostoc sp. 'Peltigera malacea cyanobiont' DB3992;
k141_1881391	116.671	12534	15863	cellular organisms; Bacteria; Terrabacteria group; Cyanobacteria/Melainabacteria group; Cyanobacteria; Oscillatoriophycideae; Oscillatoriales; Microcoleaceae; Planktothrix; Planktothrix agardhii;
k141_900965	116.639	9609	12169	cellular organisms; Bacteria; Terrabacteria group; Cyanobacteria/Melainabacteria group; Cyanobacteria; Oscillatoriophycideae; Oscillatoriales; Microcoleaceae; Planktothrix; Planktothrix tepida;
k141_941054	116.635	4102	5196	cellular organisms; Bacteria; Terrabacteria group; Actinobacteria; Actinobacteria; Actinomycetales; Actinomycetaceae; Actinomyces; unclassified Actinomyces; Actinomyces sp.;
k141_920583	116.633	16169	20503	cellular organisms; Bacteria; Terrabacteria group; Cyanobacteria/Melainabacteria group; Cyanobacteria; Oscillatoriophycideae; Oscillatoriales; Oscillatoriaceae; Lyngbya; unclassified Lyngbya; Lyngbya sp. PCC 81Unclassified6;
k141_844020	116.62	5328	6751	cellular organisms; Bacteria; Terrabacteria group; Cyanobacteria/Melainabacteria group; Cyanobacteria; Oscillatoriophycideae; Oscillatoriales; Oscillatoriaceae; Lyngbya; Lyngbya aestuarii;
k141_1111949	116.596	8557	10865	cellular organisms; Bacteria; Terrabacteria group; Actinobacteria; Acidimicrobiia; Acidimicrobiales; Ilumatobacteraceae; Ilumatobacter;
k141_1841626	116.57	4017	5107	cellular organisms; Bacteria; Terrabacteria group; Actinobacteria; Actinobacteria; unclassified Actinobacteria (class); unclassified Actinobacteria (class) (miscellaneous);
k141_873875	116.562	16863	21389	cellular organisms; Bacteria; Terrabacteria group; Cyanobacteria/Melainabacteria group; Cyanobacteria; Oscillatoriophycideae; Oscillatoriales; Oscillatoriaceae; Lyngbya; Lyngbya aestuarii;
k141_1238149	116.534	4707	5993	cellular organisms; Bacteria; Terrabacteria group; Chloroflexi; unclassified Chloroflexi; unclassified Chloroflexi (miscellaneous); Chloroflexi bacterium;
k141_2059612	116.525	13841	17628	cellular organisms; Bacteria; Terrabacteria group; Cyanobacteria/Melainabacteria group; Cyanobacteria; Oscillatoriophycideae; Oscillatoriales; Microcoleaceae; Trichodesmium; Trichodesmium erythraeum;
k141_143193	116.485	3946	5032	cellular organisms; Bacteria; Terrabacteria group; Actinobacteria; Actinobacteria; Micrococcales; Microbacteriaceae; Plantibacter;
k141_584750	116.441	5835	7418	cellular organisms; Bacteria; Terrabacteria group; Actinobacteria; Actinobacteria; environmental samples; uncultured actinobacterium HF4UnclassifiedUnclassifiedUnclassified_Unclassified4C13;
k141_2798028	116.432	4775	6057	cellular organisms; Bacteria; Proteobacteria; Gammaproteobacteria; Alteromonadales; Alteromonadaceae; Alteromonas; Alteromonas mediterranea;
k141_581057	116.426	28924	36775	cellular organisms; Bacteria; Terrabacteria group; Cyanobacteria/Melainabacteria group; Cyanobacteria; Nostocales; Scytonemataceae; Scytonema; unclassified Scytonema;
k141_4763033	116.425	5286	6714	Unclassified
k141_3455631	116.371	4083	5187	cellular organisms; Bacteria; Terrabacteria group; Actinobacteria; Actinobacteria; Propionibacteriales; Propionibacteriaceae; Propionibacterium; unclassified Propionibacterium; Propionibacterium sp. oral taxon 192;
k141_3274129	116.323	9725	12340	cellular organisms; Bacteria; Terrabacteria group; Cyanobacteria/Melainabacteria group; Cyanobacteria; Oscillatoriophycideae; Oscillatoriales; Oscillatoriaceae; Lyngbya;
k141_236281	116.233	5232	6662	Unclassified
k141_3732600	116.195	4153	5297	cellular organisms; Bacteria; Terrabacteria group; Cyanobacteria/Melainabacteria group; Cyanobacteria; Oscillatoriophycideae; Oscillatoriales; Microcoleaceae; Planktothrix;
k141_3746685	116.178	4168	5323	cellular organisms; Bacteria; Terrabacteria group; Cyanobacteria/Melainabacteria group; Cyanobacteria; Oscillatoriophycideae; Oscillatoriales; Microcoleaceae;
k141_2376575	116.173	3993	5079	cellular organisms; Eukaryota; Opisthokonta; Fungi; Dikarya; Basidiomycota; Agaricomycotina; Agaricomycetes; Agaricomycetidae; Agaricales; Omphalotaceae; Lentinula; Lentinula edodes;
k141_486485	116.167	3935	5004	cellular organisms; Bacteria; Terrabacteria group; Cyanobacteria/Melainabacteria group; Cyanobacteria; Nostocales; Nostocaceae; Nostoc; unclassified Nostoc; Nostoc sp. CENA543;
k141_443191	116.164	4610	5867	cellular organisms; Bacteria; Terrabacteria group; Cyanobacteria/Melainabacteria group; Cyanobacteria; Oscillatoriophycideae; Oscillatoriales; Oscillatoriaceae; Lyngbya; Lyngbya aestuarii;
k141_1026651	116.141	3937	5011	cellular organisms; Bacteria; Proteobacteria; Alphaproteobacteria; Rhodobacterales; Rhodobacteraceae; Labrenzia; unclassified Labrenzia; Labrenzia sp. CE8Unclassified;
k141_856047	116.035	3993	5098	cellular organisms; Bacteria; Proteobacteria; Alphaproteobacteria; Rhodobacterales; Rhodobacteraceae; Oceanicola; unclassified Oceanicola; Oceanicola sp. S124;
k141_1105812	116.027	7971	10171	cellular organisms; Bacteria; Terrabacteria group; Cyanobacteria/Melainabacteria group; Cyanobacteria; Oscillatoriophycideae; Oscillatoriales;
k141_2991904	116.024	29039	37054	cellular organisms; Bacteria; Terrabacteria group; Cyanobacteria/Melainabacteria group; Cyanobacteria; Oscillatoriophycideae; Oscillatoriales; Oscillatoriaceae; Limnoraphis; Limnoraphis robusta;
k141_1256556	115.984	19402	24808	cellular organisms; Bacteria; Terrabacteria group; Cyanobacteria/Melainabacteria group; Cyanobacteria; Oscillatoriophycideae; Oscillatoriales; Microcoleaceae; Arthrospira;
k141_6095941	115.972	4741	6049	cellular organisms; Bacteria; Terrabacteria group; Cyanobacteria/Melainabacteria group; Cyanobacteria; Oscillatoriophycideae; Oscillatoriales; Oscillatoriaceae; Lyngbya; Lyngbya aestuarii;
k141_1038044	115.949	10233	13091	cellular organisms; Bacteria; Terrabacteria group; Actinobacteria; Acidimicrobiia; Acidimicrobiales; Ilumatobacteraceae; Ilumatobacter; Ilumatobacter coccineus;
k141_3772556	115.915	21612	27695	cellular organisms; Bacteria; Terrabacteria group; Cyanobacteria/Melainabacteria group; Cyanobacteria; Oscillatoriophycideae; Oscillatoriales; Oscillatoriaceae; Limnoraphis; Limnoraphis robusta;
k141_1840639	115.912	26391	33796	cellular organisms; Bacteria; Terrabacteria group; Cyanobacteria/Melainabacteria group; Cyanobacteria; Oscillatoriophycideae; Oscillatoriales; Oscillatoriaceae; Limnoraphis; Limnoraphis robusta;
k141_2453903	115.897	5452	6970	cellular organisms; Bacteria; Terrabacteria group; Cyanobacteria/Melainabacteria group; Cyanobacteria; Oscillatoriophycideae; Oscillatoriales; Oscillatoriaceae; Lyngbya; unclassified Lyngbya; Lyngbya sp. PCC 81Unclassified6;
k141_1547229	115.838	6682	8561	cellular organisms; Bacteria; Proteobacteria; Gammaproteobacteria; Alteromonadales; Pseudoalteromonadaceae; Psychrosphaera; Psychrosphaera haliotis;
k141_2041926	115.78	16358	20910	cellular organisms; Bacteria; Terrabacteria group; Cyanobacteria/Melainabacteria group; Cyanobacteria; Oscillatoriophycideae; Oscillatoriales; Oscillatoriaceae; Lyngbya; unclassified Lyngbya; Lyngbya sp. PCC 81Unclassified6;
k141_506081	115.723	4087	5225	cellular organisms; Bacteria; Terrabacteria group; Actinobacteria; Acidimicrobiia; Acidimicrobiales; Ilumatobacteraceae; Ilumatobacter; Ilumatobacter coccineus;
k141_5718503	115.646	10405	13340	cellular organisms; Bacteria; Terrabacteria group; Cyanobacteria/Melainabacteria group; Cyanobacteria; Oscillatoriophycideae; Oscillatoriales; Oscillatoriaceae; Limnoraphis; Limnoraphis robusta;
k141_247197	115.639	25990	33346	cellular organisms; Bacteria; Terrabacteria group; Cyanobacteria/Melainabacteria group; Cyanobacteria; Oscillatoriophycideae; Oscillatoriales; Oscillatoriaceae; Limnoraphis; Limnoraphis robusta;
k141_80572	115.628	7940	10163	cellular organisms; Bacteria; Terrabacteria group; Cyanobacteria/Melainabacteria group; Cyanobacteria; Oscillatoriophycideae; Oscillatoriales; Oscillatoriaceae; Lyngbya;
k141_2948796	115.562	5965	7647	cellular organisms; Bacteria; Terrabacteria group; Cyanobacteria/Melainabacteria group; Cyanobacteria; Oscillatoriophycideae; Oscillatoriales; Oscillatoriaceae; Limnoraphis; Limnoraphis robusta;
k141_3757942	115.545	13426	17234	cellular organisms; Bacteria; Terrabacteria group; Cyanobacteria/Melainabacteria group; Cyanobacteria; Oscillatoriophycideae; Oscillatoriales; Oscillatoriaceae; Lyngbya; Lyngbya aestuarii;
k141_3755789	115.514	7348	9331	cellular organisms; Bacteria; Terrabacteria group; Cyanobacteria/Melainabacteria group; Cyanobacteria; Oscillatoriophycideae; Oscillatoriales; Oscillatoriaceae;
k141_1661277	115.506	7972	10233	cellular organisms; Bacteria; Terrabacteria group; Cyanobacteria/Melainabacteria group; Cyanobacteria; Oscillatoriophycideae; Oscillatoriales; Oscillatoriaceae;
k141_502946	115.501	12978	16637	cellular organisms; Bacteria; Terrabacteria group; Cyanobacteria/Melainabacteria group; Cyanobacteria; Oscillatoriophycideae; Oscillatoriales; Oscillatoriaceae; Limnoraphis; Limnoraphis robusta;
k141_1228715	115.472	15144	19445	cellular organisms; Bacteria; Terrabacteria group; Cyanobacteria/Melainabacteria group; Cyanobacteria; Synechococcales; Leptolyngbyaceae; Leptolyngbya; unclassified Leptolyngbya; Leptolyngbya sp.;
k141_516076	115.422	13299	17092	cellular organisms; Bacteria; Terrabacteria group; Cyanobacteria/Melainabacteria group; Cyanobacteria; Oscillatoriophycideae; Oscillatoriales; Oscillatoriaceae; Moorea; Moorea producens;
k141_5745934	115.375	25108	32309	cellular organisms; Bacteria; Terrabacteria group; Cyanobacteria/Melainabacteria group; Cyanobacteria; Oscillatoriophycideae; Oscillatoriales; Oscillatoriaceae;
k141_1119081	115.277	5222	6705	cellular organisms; Bacteria; Terrabacteria group; Actinobacteria; Actinobacteria; unclassified Actinobacteria (class); unclassified Actinobacteria (class) (miscellaneous); Actinobacteria bacterium;
k141_1562403	115.248	11508	14805	cellular organisms; Bacteria; Terrabacteria group; Cyanobacteria/Melainabacteria group; Cyanobacteria; Oscillatoriophycideae; Oscillatoriales; Microcoleaceae; Arthrospira;
k141_5496758	115.197	4858	6254	Unclassified
k141_5426570	115.191	13938	17936	cellular organisms; Bacteria; Terrabacteria group; Cyanobacteria/Melainabacteria group; Cyanobacteria; Oscillatoriophycideae; Oscillatoriales; Oscillatoriaceae; Moorea; Moorea producens;
k141_2077332	115.155	7204	9273	cellular organisms; Bacteria; Terrabacteria group; Cyanobacteria/Melainabacteria group; Cyanobacteria; Oscillatoriophycideae; Oscillatoriales; Oscillatoriaceae; Limnoraphis; Limnoraphis robusta;
k141_4150064	115.131	4248	5466	cellular organisms; Bacteria; Proteobacteria; Alphaproteobacteria; Rhodospirillales; Rhodospirillaceae; unclassified Rhodospirillaceae; Rhodospirillaceae bacterium CCH5-H1Unclassified;
k141_1010344	115.114	11631	14978	cellular organisms; Bacteria; Terrabacteria group; Cyanobacteria/Melainabacteria group; Cyanobacteria; Oscillatoriophycideae; Oscillatoriales; Oscillatoriaceae; Lyngbya; Lyngbya aestuarii;
k141_4852278	115.111	31212	40057	cellular organisms; Bacteria; Terrabacteria group; Cyanobacteria/Melainabacteria group; Cyanobacteria; Oscillatoriophycideae; Oscillatoriales; Microcoleaceae; Planktothrix; unclassified Planktothrix; Planktothrix sp. PCC 112Unclassified1;
k141_3679190	115.088	11649	14986	cellular organisms; Bacteria; Terrabacteria group; Cyanobacteria/Melainabacteria group; Cyanobacteria; Oscillatoriophycideae; Oscillatoriales; Oscillatoriaceae; Moorea; Moorea producens;
k141_313504	115.073	18282	23546	cellular organisms; Bacteria; Terrabacteria group; Cyanobacteria/Melainabacteria group; Cyanobacteria; Oscillatoriophycideae; Oscillatoriales; Oscillatoriaceae; Lyngbya; unclassified Lyngbya; Lyngbya sp. PCC 81Unclassified6;
k141_2638527	115.067	18439	23781	cellular organisms; Bacteria; Terrabacteria group; Cyanobacteria/Melainabacteria group; Cyanobacteria; Oscillatoriophycideae; Oscillatoriales; Oscillatoriaceae; Moorea; Moorea producens;
k141_693259	115.061	4015	5167	cellular organisms; Bacteria; Terrabacteria group; Actinobacteria; Actinobacteria; unclassified Actinobacteria (class); unclassified Actinobacteria (class) (miscellaneous); Actinobacteria bacterium;
k141_171871	115.055	4458	5722	cellular organisms; Bacteria; Terrabacteria group; Cyanobacteria/Melainabacteria group; Cyanobacteria; Oscillatoriophycideae; Oscillatoriales; Oscillatoriaceae; Limnoraphis; Limnoraphis robusta;
k141_3427208	115.041	5469	7053	cellular organisms; Bacteria; Terrabacteria group; Cyanobacteria/Melainabacteria group; Cyanobacteria; Oscillatoriophycideae; Oscillatoriales; Oscillatoriaceae; Limnoraphis; Limnoraphis robusta;
k141_1253560	114.944	9055	11673	cellular organisms; Bacteria; Terrabacteria group; Cyanobacteria/Melainabacteria group; Cyanobacteria; Oscillatoriophycideae; Oscillatoriales; Oscillatoriaceae; Lyngbya; Lyngbya aestuarii;
k141_3768679	114.91	11768	15125	cellular organisms; Bacteria; Terrabacteria group; Cyanobacteria/Melainabacteria group; Cyanobacteria; Oscillatoriophycideae; Oscillatoriales; Microcoleaceae; Planktothrix;
k141_163580	114.91	4284	5528	Unclassified
k141_3307768	114.908	12995	16785	cellular organisms; Bacteria; Terrabacteria group; Cyanobacteria/Melainabacteria group; Cyanobacteria; Oscillatoriophycideae; Oscillatoriales; Oscillatoriaceae; Lyngbya; Lyngbya aestuarii;
k141_3494601	114.889	6165	7944	cellular organisms; Bacteria; Terrabacteria group; Cyanobacteria/Melainabacteria group; Cyanobacteria; Oscillatoriophycideae; Oscillatoriales; Oscillatoriaceae; Lyngbya; unclassified Lyngbya; Lyngbya sp. PCC 81Unclassified6;
k141_4221452	114.885	14858	19196	cellular organisms; Bacteria; Terrabacteria group; Cyanobacteria/Melainabacteria group; Cyanobacteria; Nostocales; Calotrichaceae; Calothrix; unclassified Calothrix; Calothrix sp. PCC 75Unclassified7;
k141_2916567	114.798	6768	8718	cellular organisms; Bacteria; Terrabacteria group; Cyanobacteria/Melainabacteria group; Cyanobacteria; Oscillatoriophycideae; Oscillatoriales; Oscillatoriaceae; Lyngbya; Lyngbya aestuarii;
k141_5198693	114.711	4593	5932	cellular organisms; Bacteria; Terrabacteria group; Actinobacteria; Actinobacteria; Pseudonocardiales; Pseudonocardiaceae; Alloactinosynnema; Alloactinosynnema album;
k141_856152	114.702	37920	48918	cellular organisms; Bacteria; Terrabacteria group; Cyanobacteria/Melainabacteria group; Cyanobacteria; Oscillatoriophycideae; Oscillatoriales; Gomontiellaceae; Hormoscilla; unclassified Hormoscilla; Hormoscilla sp. GUM2Unclassified2;
k141_1700529	114.681	6034	7791	cellular organisms; Bacteria; Proteobacteria; Alphaproteobacteria; Rhizobiales; Bradyrhizobiaceae; Bradyrhizobium;
k141_4482561	114.673	5400	6979	cellular organisms; Bacteria; Terrabacteria group; Cyanobacteria/Melainabacteria group; Cyanobacteria;
k141_3335263	114.654	7883	10212	cellular organisms; Bacteria; Terrabacteria group; Cyanobacteria/Melainabacteria group; Cyanobacteria; Nostocales; Calotrichaceae; Calothrix; Calothrix rhizosoleniae;
k141_36103	114.642	7234	9350	cellular organisms; Bacteria; Terrabacteria group; Actinobacteria; Actinobacteria; unclassified Actinobacteria (class); unclassified Actinobacteria (class) (miscellaneous); Actinobacteria bacterium;
k141_5973600	114.61	17394	22525	cellular organisms; Bacteria; Terrabacteria group; Cyanobacteria/Melainabacteria group; Cyanobacteria; Oscillatoriophycideae; Oscillatoriales; Oscillatoriaceae; Moorea;
k141_2562649	114.599	5025	6519	cellular organisms; Bacteria; Terrabacteria group; Cyanobacteria/Melainabacteria group; Cyanobacteria; Oscillatoriophycideae; Oscillatoriales; Oscillatoriaceae; Lyngbya;
k141_1723228	114.589	5794	7495	cellular organisms; Bacteria; Terrabacteria group; Cyanobacteria/Melainabacteria group; Cyanobacteria; Oscillatoriophycideae; Oscillatoriales; Oscillatoriaceae; Limnoraphis; Limnoraphis robusta;
k141_3711307	114.582	7769	10009	cellular organisms; Bacteria; Terrabacteria group; Cyanobacteria/Melainabacteria group; Cyanobacteria;
k141_2355313	114.559	4721	6099	cellular organisms; Bacteria; Proteobacteria; Alphaproteobacteria; Rhodobacterales; Rhodobacteraceae; Roseovarius; Roseovarius salinarum;
k141_2183205	114.542	32104	41609	cellular organisms; Bacteria; Terrabacteria group; Cyanobacteria/Melainabacteria group; Cyanobacteria; Oscillatoriophycideae; Oscillatoriales; Oscillatoriaceae; Lyngbya; unclassified Lyngbya; Lyngbya sp. PCC 81Unclassified6;
k141_32323	114.535	5624	7296	cellular organisms; Bacteria; Terrabacteria group; Actinobacteria; Actinobacteria; unclassified Actinobacteria (class); unclassified Actinobacteria (class) (miscellaneous); actinobacterium acAcidi;
k141_2109214	114.521	13098	16896	cellular organisms; Bacteria; Terrabacteria group; Cyanobacteria/Melainabacteria group; Cyanobacteria; Oscillatoriophycideae; Oscillatoriales; Oscillatoriaceae; Limnoraphis; Limnoraphis robusta;
k141_1922050	114.521	7061	9146	cellular organisms; Bacteria; Terrabacteria group; Cyanobacteria/Melainabacteria group; Cyanobacteria; unclassified Cyanobacteria; unclassified Cyanobacteria (miscellaneous); filamentous cyanobacterium Phorm 46;
k141_2691242	114.51	7060	9145	cellular organisms; Bacteria; Terrabacteria group; Cyanobacteria/Melainabacteria group; Cyanobacteria; Oscillatoriophycideae; Oscillatoriales; Microcoleaceae; Planktothrix;
k141_3604767	114.495	9812	12698	cellular organisms; Bacteria; Terrabacteria group; Cyanobacteria/Melainabacteria group; Cyanobacteria; Oscillatoriophycideae; Oscillatoriales; Microcoleaceae; Hydrocoleum; unclassified Hydrocoleum; Hydrocoleum sp. CS-953;
k141_1712279	114.473	17799	23055	cellular organisms; Bacteria; Terrabacteria group; Cyanobacteria/Melainabacteria group; Cyanobacteria; Oscillatoriophycideae; Oscillatoriales; Coleofasciculaceae; Geitlerinema; unclassified Geitlerinema; Geitlerinema sp. FC II;
k141_138119	114.46	6822	8854	cellular organisms; Bacteria; Terrabacteria group; Cyanobacteria/Melainabacteria group; Cyanobacteria; Oscillatoriophycideae; Oscillatoriales; Oscillatoriaceae; Limnoraphis; Limnoraphis robusta;
k141_238039	114.453	4293	5550	cellular organisms; Bacteria; FCB group; Bacteroidetes/Chlorobi group; Bacteroidetes; Cytophagia; Cytophagales; Cytophagaceae; unclassified Cytophagaceae; Cytophagaceae bacterium SJW1-29;
k141_3293640	114.389	7544	9777	cellular organisms; Bacteria; Terrabacteria group; Cyanobacteria/Melainabacteria group; Cyanobacteria; Oscillatoriophycideae; Oscillatoriales; Oscillatoriaceae; Lyngbya;
k141_1012684	114.381	4316	5579	cellular organisms; Bacteria; Terrabacteria group; Actinobacteria; Actinobacteria; unclassified Actinobacteria (class); unclassified Actinobacteria (class) (miscellaneous); Actinobacteria bacterium;
k141_2266428	114.363	9595	12432	cellular organisms; Bacteria; Terrabacteria group; Cyanobacteria/Melainabacteria group; Cyanobacteria; Oscillatoriophycideae; Oscillatoriales; Oscillatoriaceae; Lyngbya; unclassified Lyngbya; Lyngbya sp. PCC 81Unclassified6;
k141_2692813	114.359	9647	12495	cellular organisms; Bacteria; Terrabacteria group; Cyanobacteria/Melainabacteria group; Cyanobacteria; Oscillatoriophycideae; Oscillatoriales; Oscillatoriaceae; Lyngbya; Lyngbya aestuarii;
k141_3238234	114.357	47795	61870	cellular organisms; Eukaryota; Viridiplantae; Chlorophyta; Ulvophyceae; TCBD clade; Bryopsidales;
k141_4487353	114.353	5776	7440	cellular organisms; Bacteria; Terrabacteria group; Cyanobacteria/Melainabacteria group; Cyanobacteria; Oscillatoriophycideae; Oscillatoriales; Oscillatoriaceae; Lyngbya;
k141_665569	114.352	9519	12356	cellular organisms; Bacteria; Terrabacteria group; Cyanobacteria/Melainabacteria group; Cyanobacteria; Oscillatoriophycideae; Chroococcales; Chroococcaceae; Geminocystis; unclassified Geminocystis; Geminocystis sp. NIES-37Unclassified9;
k141_4245577	114.316	10586	13747	cellular organisms; Bacteria; Terrabacteria group; Cyanobacteria/Melainabacteria group; Cyanobacteria; Oscillatoriophycideae; Oscillatoriales; Oscillatoriaceae; Lyngbya; Lyngbya aestuarii;
k141_336661	114.308	6001	7778	cellular organisms; Bacteria; Proteobacteria; Gammaproteobacteria; Alteromonadales; Pseudoalteromonadaceae; Psychrosphaera; Psychrosphaera haliotis;
k141_2966585	114.302	24514	31773	cellular organisms; Bacteria; Terrabacteria group; Cyanobacteria/Melainabacteria group; Cyanobacteria; Oscillatoriophycideae; Oscillatoriales; Oscillatoriaceae; Limnoraphis; Limnoraphis robusta;
k141_1001532	114.297	4017	5208	cellular organisms; Bacteria; Proteobacteria; Alphaproteobacteria; Rhizobiales; Rhizobiaceae; Rhizobium/Agrobacterium group; Rhizobium; unclassified Rhizobium;
k141_21922	114.293	5362	6898	cellular organisms; Bacteria; Terrabacteria group; Cyanobacteria/Melainabacteria group; Cyanobacteria; Oscillatoriophycideae; Oscillatoriales; Oscillatoriaceae; Phormidium; Phormidium ambiguum;
k141_1270749	114.266	4956	6371	cellular organisms; Bacteria; Terrabacteria group; Cyanobacteria/Melainabacteria group; Cyanobacteria; Oscillatoriophycideae; Oscillatoriales; Microcoleaceae; Planktothrix;
k141_1563179	114.25	19270	24921	cellular organisms; Bacteria; Terrabacteria group; Cyanobacteria/Melainabacteria group; Cyanobacteria; Oscillatoriophycideae; Oscillatoriales; Oscillatoriaceae; Lyngbya;
k141_1889139	114.19	4383	5679	cellular organisms; Bacteria; Terrabacteria group; Cyanobacteria/Melainabacteria group; Cyanobacteria; Oscillatoriophycideae; Oscillatoriales; Oscillatoriaceae; Limnoraphis; Limnoraphis robusta;
k141_1302171	114.166	9753	12689	cellular organisms; Bacteria; Terrabacteria group; Cyanobacteria/Melainabacteria group; Cyanobacteria; Oscillatoriophycideae; Oscillatoriales; Oscillatoriaceae; Lyngbya;
k141_5430782	114.162	16098	20920	cellular organisms; Bacteria; Terrabacteria group; Cyanobacteria/Melainabacteria group; Cyanobacteria; Oscillatoriophycideae; Oscillatoriales; Oscillatoriaceae; Lyngbya; unclassified Lyngbya; Lyngbya sp. PCC 81Unclassified6;
k141_2894090	114.126	16039	20856	cellular organisms; Bacteria; Terrabacteria group; Cyanobacteria/Melainabacteria group; Cyanobacteria; Oscillatoriophycideae; Oscillatoriales; Oscillatoriaceae; Lyngbya; unclassified Lyngbya; Lyngbya sp. PCC 81Unclassified6;
k141_2227281	114.005	14892	19395	cellular organisms; Bacteria; Terrabacteria group; Cyanobacteria/Melainabacteria group; Cyanobacteria; Oscillatoriophycideae; Oscillatoriales; Microcoleaceae;
k141_4921655	113.988	4725	6131	cellular organisms; Bacteria; Terrabacteria group; Cyanobacteria/Melainabacteria group; Cyanobacteria; Nostocales; Calotrichaceae; Calothrix; unclassified Calothrix; Calothrix sp. HK-Unclassified6;
k141_3755028	113.983	6769	8811	cellular organisms; Bacteria; Terrabacteria group; Cyanobacteria/Melainabacteria group; Cyanobacteria; Oscillatoriophycideae; Oscillatoriales; Oscillatoriaceae; Moorea;
k141_3001149	113.962	5822	7570	cellular organisms; Bacteria; Terrabacteria group; Cyanobacteria/Melainabacteria group; Cyanobacteria; Oscillatoriophycideae; Oscillatoriales; Oscillatoriaceae; Limnoraphis; Limnoraphis robusta;
k141_2096800	113.962	12492	16233	cellular organisms; Bacteria; Terrabacteria group; Cyanobacteria/Melainabacteria group; Cyanobacteria; Oscillatoriophycideae; Oscillatoriales; Oscillatoriaceae; Okeania; Okeania hirsuta;
k141_1202193	113.961	7985	10386	cellular organisms; Bacteria; Terrabacteria group; Cyanobacteria/Melainabacteria group; Cyanobacteria; Oscillatoriophycideae; Oscillatoriales; Oscillatoriaceae; Limnoraphis; Limnoraphis robusta;
k141_174569	113.955	6795	8827	cellular organisms; Bacteria; Terrabacteria group; Cyanobacteria/Melainabacteria group; Cyanobacteria; Oscillatoriophycideae; Oscillatoriales; Oscillatoriaceae; Limnoraphis; Limnoraphis robusta;
k141_272023	113.953	5095	6591	cellular organisms; Bacteria; Terrabacteria group; Cyanobacteria/Melainabacteria group; Cyanobacteria; Oscillatoriophycideae; Oscillatoriales; Oscillatoriaceae; Lyngbya;
k141_1832692	113.93	11942	15548	cellular organisms; Bacteria; Terrabacteria group; Cyanobacteria/Melainabacteria group; Cyanobacteria; Oscillatoriophycideae; Oscillatoriales; Oscillatoriaceae; Lyngbya;
k141_3745346	113.905	5227	6790	cellular organisms; Bacteria; Terrabacteria group; Cyanobacteria/Melainabacteria group; Cyanobacteria; Oscillatoriophycideae; Oscillatoriales; Oscillatoriaceae; Lyngbya; Lyngbya aestuarii;
k141_894554	113.894	6438	8368	cellular organisms; Bacteria; Terrabacteria group; Actinobacteria; Actinobacteria; Micromonosporales; Micromonosporaceae; Micromonospora;
k141_1816211	113.782	4667	6065	cellular organisms; Bacteria; Terrabacteria group; Cyanobacteria/Melainabacteria group; Cyanobacteria; Oscillatoriophycideae; Chroococcales; Aphanothecaceae; Gloeothece; Gloeothece citriformis;
k141_2218807	113.781	5628	7322	cellular organisms; Bacteria; Terrabacteria group; Cyanobacteria/Melainabacteria group; Cyanobacteria; Oscillatoriophycideae; Oscillatoriales; unclassified Oscillatoriales; unclassified Oscillatoriales (miscellaneous); Oscillatoriales cyanobacterium USRUnclassifiedUnclassified1;
k141_2132616	113.77	3961	5149	cellular organisms; Bacteria; Terrabacteria group; Actinobacteria; Acidimicrobiia; unclassified Acidimicrobiia; Acidimicrobiia bacterium;
k141_3311353	113.74	5756	7501	cellular organisms; Bacteria; Terrabacteria group; Cyanobacteria/Melainabacteria group; Cyanobacteria; Oscillatoriophycideae; Oscillatoriales; Oscillatoriaceae;
k141_3432867	113.738	8622	11189	cellular organisms; Bacteria; Terrabacteria group; Cyanobacteria/Melainabacteria group; Cyanobacteria; Oscillatoriophycideae; Oscillatoriales; Oscillatoriaceae; Moorea; Moorea producens; Moorea producens 3L;
k141_712371	113.729	25092	32708	cellular organisms; Bacteria; Terrabacteria group; Cyanobacteria/Melainabacteria group; Cyanobacteria; Oscillatoriophycideae; Oscillatoriales; Oscillatoriaceae; Lyngbya; unclassified Lyngbya; Lyngbya sp. PCC 81Unclassified6;
k141_4825814	113.684	10213	13314	cellular organisms; Bacteria; Terrabacteria group; Cyanobacteria/Melainabacteria group; Cyanobacteria; Oscillatoriophycideae; Oscillatoriales; Oscillatoriaceae; Lyngbya; unclassified Lyngbya; Lyngbya sp. PCC 81Unclassified6;
k141_601968	113.635	4083	5324	cellular organisms; Bacteria; Proteobacteria; Alphaproteobacteria; Rhizobiales; Bradyrhizobiaceae; Bradyrhizobium;
k141_22924	113.599	25127	32809	cellular organisms; Bacteria; Terrabacteria group; Cyanobacteria/Melainabacteria group; Cyanobacteria;
k141_4800802	113.594	10064	13115	cellular organisms; Bacteria; Terrabacteria group; Cyanobacteria/Melainabacteria group; Cyanobacteria; Oscillatoriophycideae; Oscillatoriales; Oscillatoriaceae; Lyngbya; Lyngbya aestuarii;
k141_3734009	113.56	12202	15950	cellular organisms; Bacteria; Terrabacteria group; Cyanobacteria/Melainabacteria group; Cyanobacteria; Pleurocapsales; Hyellaceae; Pleurocapsa; unclassified Pleurocapsa; Pleurocapsa sp. PCC 7319;
k141_3824194	113.526	5384	7014	cellular organisms; Bacteria; Terrabacteria group; Cyanobacteria/Melainabacteria group; Cyanobacteria; Oscillatoriophycideae; Oscillatoriales; Oscillatoriaceae;
k141_606365	113.506	5216	6797	cellular organisms; Bacteria; Terrabacteria group; Cyanobacteria/Melainabacteria group; Cyanobacteria; Oscillatoriophycideae; Chroococcales; Aphanothecaceae; Halothece cluster; Euhalothece; Euhalothece natronophila;
k141_2788131	113.497	5438	7074	cellular organisms; Bacteria; Terrabacteria group; Actinobacteria; Actinobacteria; Streptomycetales; Streptomycetaceae; Streptomyces; unclassified Streptomyces; Streptomyces sp. A244;
k141_2482730	113.464	4839	6329	cellular organisms; Bacteria; Proteobacteria; Gammaproteobacteria; Pseudomonadales; Pseudomonadaceae; Pseudomonas;
k141_3931877	113.425	5420	7089	cellular organisms; Bacteria; Terrabacteria group; Cyanobacteria/Melainabacteria group; Cyanobacteria; Oscillatoriophycideae; Oscillatoriales; Oscillatoriaceae; Limnoraphis; Limnoraphis robusta;
k141_565412	113.393	4483	5849	Unclassified
k141_640956	113.379	9123	11956	cellular organisms; Bacteria; Proteobacteria; Gammaproteobacteria; Alteromonadales; Pseudoalteromonadaceae; Psychrosphaera; Psychrosphaera haliotis;
k141_3518050	113.351	16631	21720	cellular organisms; Bacteria; Terrabacteria group; Cyanobacteria/Melainabacteria group; Cyanobacteria; Oscillatoriophycideae; Oscillatoriales; Oscillatoriaceae; Limnoraphis; Limnoraphis robusta;
k141_4223235	113.313	8911	11669	cellular organisms; Bacteria; Terrabacteria group; Cyanobacteria/Melainabacteria group; Cyanobacteria; Pleurocapsales; Hyellaceae; Pleurocapsa; unclassified Pleurocapsa; Pleurocapsa sp. PCC 7319;
k141_1218826	113.296	4763	6166	cellular organisms; Bacteria; Terrabacteria group; Cyanobacteria/Melainabacteria group; Cyanobacteria; Oscillatoriophycideae; Oscillatoriales; Oscillatoriaceae; Lyngbya; Lyngbya aestuarii;
k141_2499198	113.292	19241	25169	cellular organisms; Bacteria; Terrabacteria group; Cyanobacteria/Melainabacteria group; Cyanobacteria; Oscillatoriophycideae; Oscillatoriales; Oscillatoriaceae; Lyngbya;
k141_859778	113.262	6184	8104	cellular organisms; Bacteria; Terrabacteria group; Cyanobacteria/Melainabacteria group; Cyanobacteria;
k141_2136449	113.253	19298	25243	cellular organisms; Bacteria; Terrabacteria group; Cyanobacteria/Melainabacteria group; Cyanobacteria; Oscillatoriophycideae; Oscillatoriales; Microcoleaceae;
k141_1983597	113.243	13478	17535	cellular organisms; Bacteria; Terrabacteria group; Cyanobacteria/Melainabacteria group; Cyanobacteria; Oscillatoriophycideae; Oscillatoriales; Microcoleaceae;
k141_270719	113.213	8226	10767	cellular organisms; Bacteria; Terrabacteria group; Cyanobacteria/Melainabacteria group; Cyanobacteria; Oscillatoriophycideae; Oscillatoriales; Microcoleaceae; Planktothrix; Planktothrix tepida;
k141_2451409	113.174	15761	20662	cellular organisms; Bacteria; Terrabacteria group; Cyanobacteria/Melainabacteria group; Cyanobacteria; Oscillatoriophycideae; Oscillatoriales; Oscillatoriaceae; Lyngbya; unclassified Lyngbya; Lyngbya sp. PCC 81Unclassified6;
k141_1713981	113.137	8762	11480	cellular organisms; Bacteria; Terrabacteria group; Cyanobacteria/Melainabacteria group; Cyanobacteria; Oscillatoriophycideae; Oscillatoriales; Oscillatoriaceae; Moorea; Moorea producens;
k141_742998	113.125	5268	6879	cellular organisms; Bacteria; Terrabacteria group; Cyanobacteria/Melainabacteria group; Cyanobacteria; Oscillatoriophycideae; Oscillatoriales;
k141_241254	113.122	4526	5924	cellular organisms; Bacteria; Proteobacteria; Gammaproteobacteria; Alteromonadales; Alteromonadaceae; Alteromonas; Alteromonas mediterranea;
k141_4986520	113.077	15728	20628	cellular organisms; Bacteria; Terrabacteria group; Cyanobacteria/Melainabacteria group; Cyanobacteria; Oscillatoriophycideae; Oscillatoriales; Oscillatoriaceae; Limnoraphis; Limnoraphis robusta;
k141_807958	113.043	14926	19595	cellular organisms; Bacteria; Terrabacteria group; Cyanobacteria/Melainabacteria group; Cyanobacteria; Oscillatoriophycideae; Oscillatoriales; Oscillatoriaceae; Limnoraphis; Limnoraphis robusta;
k141_3408424	113.038	4886	6391	cellular organisms; Bacteria; Terrabacteria group; Actinobacteria; Nitriliruptoria; Nitriliruptorales; Nitriliruptoraceae; Nitriliruptor; unclassified Nitriliruptor; Nitriliruptor sp.;
k141_115471	113.035	9719	12748	cellular organisms; Bacteria; Terrabacteria group; Cyanobacteria/Melainabacteria group; Cyanobacteria; Oscillatoriophycideae; Oscillatoriales; Oscillatoriaceae;
k141_2599434	113.005	5231	6859	cellular organisms; Bacteria; Terrabacteria group; Cyanobacteria/Melainabacteria group; Cyanobacteria; Oscillatoriophycideae; Chroococcales; Aphanothecaceae; Crocosphaera; Crocosphaera subtropica;
k141_990216	112.971	8411	11050	cellular organisms; Bacteria; Terrabacteria group; Cyanobacteria/Melainabacteria group; Cyanobacteria; Oscillatoriophycideae; Oscillatoriales; Oscillatoriaceae;
k141_3717548	112.963	4613	6052	cellular organisms; Bacteria; Proteobacteria; Gammaproteobacteria; Alteromonadales; Alteromonadaceae; Alteromonas; Alteromonas mediterranea;
k141_3714435	112.945	6948	9111	cellular organisms; Bacteria; Terrabacteria group; Cyanobacteria/Melainabacteria group; Cyanobacteria; Oscillatoriophycideae; Oscillatoriales; Microcoleaceae;
k141_547002	112.945	6376	8334	cellular organisms; Bacteria; Terrabacteria group; Actinobacteria; Acidimicrobiia; Acidimicrobiales; Ilumatobacteraceae; Ilumatobacter; Ilumatobacter fluminis;
k141_1561217	112.921	4725	6200	cellular organisms; Bacteria; Terrabacteria group; Cyanobacteria/Melainabacteria group; Cyanobacteria; Oscillatoriophycideae; Oscillatoriales; Microcoleaceae;
k141_447160	112.879	7909	10370	cellular organisms; Bacteria; Terrabacteria group; Cyanobacteria/Melainabacteria group; Cyanobacteria; Oscillatoriophycideae; Oscillatoriales; Oscillatoriaceae; Limnoraphis; Limnoraphis robusta;
k141_994325	112.845	8170	10724	cellular organisms; Bacteria; Terrabacteria group; Cyanobacteria/Melainabacteria group; Cyanobacteria; Oscillatoriophycideae; Oscillatoriales; Oscillatoriaceae; Lyngbya; Lyngbya aestuarii;
k141_3805723	112.839	18999	24913	cellular organisms; Bacteria; Terrabacteria group; Cyanobacteria/Melainabacteria group; Cyanobacteria; Oscillatoriophycideae; Oscillatoriales; Oscillatoriaceae; Limnoraphis; Limnoraphis robusta;
k141_1271343	112.824	5416	7091	cellular organisms; Bacteria; Proteobacteria; Gammaproteobacteria; Alteromonadales; Alteromonadaceae; Alteromonas; Alteromonas mediterranea;
k141_3321281	112.808	8833	11601	cellular organisms; Bacteria; Terrabacteria group; Cyanobacteria/Melainabacteria group; Cyanobacteria; unclassified Cyanobacteria; unclassified Cyanobacteria (miscellaneous); Cyanobacteria bacterium JUnclassifiedUnclassified7;
k141_1788717	112.797	37278	49034	cellular organisms; Bacteria; Terrabacteria group; Cyanobacteria/Melainabacteria group; Cyanobacteria; Oscillatoriophycideae; Oscillatoriales; Oscillatoriaceae; Lyngbya; Lyngbya aestuarii;
k141_797435	112.72	8908	11665	cellular organisms; Bacteria; Terrabacteria group; Cyanobacteria/Melainabacteria group; Cyanobacteria; Oscillatoriophycideae; Oscillatoriales; Oscillatoriaceae; Lyngbya;
k141_3496524	112.707	5050	6648	Unclassified
k141_4647508	112.692	14135	18565	cellular organisms; Eukaryota; Viridiplantae; Chlorophyta; Ulvophyceae; TCBD clade; Bryopsidales; Bryopsidaceae; Bryopsis; unclassified Bryopsis; Bryopsis sp. HVUnclassified4Unclassified63;
k141_663370	112.607	4724	6212	cellular organisms; Bacteria; Terrabacteria group; Actinobacteria; Acidimicrobiia; Acidimicrobiales; Ilumatobacteraceae; Ilumatobacter; Ilumatobacter nonamiensis;
k141_1737414	112.575	7598	9998	cellular organisms; Bacteria; Terrabacteria group; Cyanobacteria/Melainabacteria group; Cyanobacteria; Oscillatoriophycideae; Oscillatoriales; Microcoleaceae; Trichodesmium; Trichodesmium erythraeum;
k141_4112357	112.558	21859	28745	cellular organisms; Bacteria; Terrabacteria group; Cyanobacteria/Melainabacteria group; Cyanobacteria; Oscillatoriophycideae; Oscillatoriales; Microcoleaceae; Planktothrix;
k141_976764	112.557	16414	21629	cellular organisms; Bacteria; Terrabacteria group; Cyanobacteria/Melainabacteria group; Cyanobacteria; Oscillatoriophycideae; Oscillatoriales; Oscillatoriaceae; Lyngbya;
k141_4322526	112.556	5301	6912	cellular organisms; Bacteria; Terrabacteria group; Cyanobacteria/Melainabacteria group; Cyanobacteria; Oscillatoriophycideae; Oscillatoriales; Oscillatoriaceae; Lyngbya; unclassified Lyngbya; Lyngbya sp. PCC 81Unclassified6;
k141_2823794	112.548	6836	9022	cellular organisms; Bacteria; Terrabacteria group; Cyanobacteria/Melainabacteria group; Cyanobacteria; Pleurocapsales; Hydrococcaceae; Hydrococcus; Hydrococcus rivularis;
k141_2756612	112.523	5564	7218	cellular organisms; Bacteria; Terrabacteria group; Cyanobacteria/Melainabacteria group; Cyanobacteria; Oscillatoriophycideae; Oscillatoriales; Oscillatoriaceae; Limnoraphis; Limnoraphis robusta;
k141_571726	112.514	15505	20396	cellular organisms; Bacteria; Terrabacteria group; Cyanobacteria/Melainabacteria group; Cyanobacteria; Oscillatoriophycideae; Oscillatoriales; Oscillatoriaceae; Lyngbya; Lyngbya aestuarii;
k141_4404082	112.457	8343	10978	cellular organisms; Bacteria; Terrabacteria group; Cyanobacteria/Melainabacteria group; Cyanobacteria; Oscillatoriophycideae; Oscillatoriales; Oscillatoriaceae; Limnoraphis; Limnoraphis robusta;
k141_2632638	112.352	3980	5245	cellular organisms; Bacteria; Terrabacteria group; Cyanobacteria/Melainabacteria group; Cyanobacteria; Nostocales; Scytonemataceae; Scytonema; Scytonema tolypothrichoides;
k141_2586244	112.308	4239	5543	cellular organisms; Bacteria; Terrabacteria group; Cyanobacteria/Melainabacteria group; Cyanobacteria; Oscillatoriophycideae; Oscillatoriales; Microcoleaceae; Planktothrix; Planktothrix agardhii;
k141_1865565	112.304	8190	10786	cellular organisms; Bacteria; Terrabacteria group; Cyanobacteria/Melainabacteria group; Cyanobacteria; Oscillatoriophycideae; Oscillatoriales; Oscillatoriaceae; Lyngbya; unclassified Lyngbya; Lyngbya sp. PCC 81Unclassified6;
k141_4983798	112.282	10376	13598	cellular organisms; Bacteria; Terrabacteria group; Cyanobacteria/Melainabacteria group; Cyanobacteria; Oscillatoriophycideae; Oscillatoriales; Oscillatoriaceae; Okeania; Okeania hirsuta;
k141_2743140	112.179	8189	10830	cellular organisms; Bacteria; Terrabacteria group; Cyanobacteria/Melainabacteria group; Cyanobacteria; Oscillatoriophycideae; Oscillatoriales; Oscillatoriaceae; Moorea; Moorea producens;
k141_48442	112.168	8805	11642	cellular organisms; Bacteria; Terrabacteria group; Cyanobacteria/Melainabacteria group; Cyanobacteria; Oscillatoriophycideae; Oscillatoriales; Oscillatoriaceae; Limnoraphis; Limnoraphis robusta;
k141_6092133	112.135	6946	9197	cellular organisms; Bacteria; Terrabacteria group; Cyanobacteria/Melainabacteria group; Cyanobacteria; Oscillatoriophycideae; Oscillatoriales; Microcoleaceae; Planktothrix; Planktothrix tepida;
k141_171392	112.107	8719	11537	cellular organisms; Bacteria; Terrabacteria group; Actinobacteria; Actinobacteria; unclassified Actinobacteria (class); unclassified Actinobacteria (class) (miscellaneous); Actinobacteria bacterium;
k141_1272909	112.092	4331	5728	cellular organisms; Bacteria; Proteobacteria; Gammaproteobacteria; Chromatiales; Chromatiaceae; Rheinheimera; unclassified Rheinheimera; Rheinheimera sp. YQF-1;
k141_159169	112.067	15081	19919	cellular organisms; Bacteria; Terrabacteria group; Cyanobacteria/Melainabacteria group; Cyanobacteria; Oscillatoriophycideae; Oscillatoriales; Oscillatoriaceae; Phormidium; Phormidium ambiguum;
k141_229957	112.02	23455	31064	cellular organisms; Bacteria; Terrabacteria group; Cyanobacteria/Melainabacteria group; Cyanobacteria; Oscillatoriophycideae; Oscillatoriales; Oscillatoriaceae; Lyngbya;
k141_5626448	112.013	5132	6770	cellular organisms; Eukaryota; Viridiplantae; Chlorophyta; Ulvophyceae; TCBD clade; Bryopsidales; Bryopsidaceae; Bryopsis; unclassified Bryopsis; Bryopsis sp. HVUnclassified4Unclassified63;
k141_324677	112.003	10059	13313	cellular organisms; Bacteria; Terrabacteria group; Cyanobacteria/Melainabacteria group; Cyanobacteria; Oscillatoriophycideae; Oscillatoriales; Microcoleaceae;
k141_32101	111.948	4874	6411	cellular organisms; Bacteria; Proteobacteria; Gammaproteobacteria; Alteromonadales; Pseudoalteromonadaceae; Psychrosphaera; Psychrosphaera haliotis;
k141_651961	111.933	4189	5563	cellular organisms; Bacteria; Terrabacteria group; Actinobacteria; Actinobacteria; Corynebacteriales; Mycobacteriaceae; Mycobacterium; unclassified Mycobacterium; Mycobacterium sp. ENV421;
k141_1348867	111.903	6433	8499	cellular organisms; Bacteria; Terrabacteria group; Cyanobacteria/Melainabacteria group; Cyanobacteria; Oscillatoriophycideae; Oscillatoriales; Oscillatoriaceae; Limnoraphis; Limnoraphis robusta;
k141_2964657	111.899	7911	10472	cellular organisms; Bacteria; Proteobacteria; Alphaproteobacteria; Rhodobacterales; Rhodobacteraceae; Ponticoccus; Ponticoccus marisrubri;
k141_1114559	111.896	23326	30888	cellular organisms; Bacteria; Terrabacteria group; Cyanobacteria/Melainabacteria group; Cyanobacteria; Oscillatoriophycideae; Oscillatoriales; Oscillatoriaceae; Lyngbya;
k141_369479	111.89	19575	25964	cellular organisms; Bacteria; Terrabacteria group; Cyanobacteria/Melainabacteria group; Cyanobacteria; Pleurocapsales; Hyellaceae; Myxosarcina; unclassified Myxosarcina; Myxosarcina sp. GI1;
k141_207317	111.883	10164	13471	cellular organisms; Bacteria; Terrabacteria group; Cyanobacteria/Melainabacteria group; Cyanobacteria; Oscillatoriophycideae; Oscillatoriales; Oscillatoriaceae; Limnoraphis; Limnoraphis robusta;
k141_4972621	111.866	7953	10535	cellular organisms; Bacteria; Terrabacteria group; Cyanobacteria/Melainabacteria group; Cyanobacteria; Oscillatoriophycideae; Oscillatoriales;
k141_4318313	111.863	11812	15644	cellular organisms; Bacteria; Terrabacteria group; Cyanobacteria/Melainabacteria group; Cyanobacteria; Oscillatoriophycideae; Oscillatoriales; Oscillatoriaceae; Limnoraphis; Limnoraphis robusta;
k141_69105	111.829	7584	10052	cellular organisms; Bacteria; Terrabacteria group; Cyanobacteria/Melainabacteria group; Cyanobacteria; Oscillatoriophycideae; Oscillatoriales; Oscillatoriaceae; Limnoraphis; Limnoraphis robusta;
k141_5199397	111.768	19942	26479	cellular organisms; Bacteria; Terrabacteria group; Cyanobacteria/Melainabacteria group; Cyanobacteria; Oscillatoriophycideae; Oscillatoriales; Oscillatoriaceae; Lyngbya; unclassified Lyngbya; Lyngbya sp. PCC 81Unclassified6;
k141_2721911	111.752	7909	10492	cellular organisms; Bacteria; Terrabacteria group; Cyanobacteria/Melainabacteria group; Cyanobacteria; Oscillatoriophycideae; Oscillatoriales; Oscillatoriaceae; Limnoraphis; Limnoraphis robusta;
k141_1951751	111.744	5974	7921	cellular organisms; Bacteria; Terrabacteria group; Actinobacteria; Acidimicrobiia; Acidimicrobiales; Ilumatobacteraceae; Ilumatobacter; Ilumatobacter nonamiensis;
k141_1225200	111.736	4141	5485	cellular organisms; Bacteria; Proteobacteria; Alphaproteobacteria; Rhodobacterales; Rhodobacteraceae; Labrenzia; unclassified Labrenzia; Labrenzia sp. PHMUnclassifiedUnclassified5;
k141_4260350	111.719	8148	10797	cellular organisms; Bacteria; Terrabacteria group; Cyanobacteria/Melainabacteria group; Cyanobacteria; Oscillatoriophycideae; Oscillatoriales; Oscillatoriaceae; Limnoraphis; Limnoraphis robusta;
k141_3659717	111.675	5048	6700	cellular organisms; Bacteria; Proteobacteria; Gammaproteobacteria; Alteromonadales; Pseudoalteromonadaceae; Psychrosphaera; Psychrosphaera haliotis;
k141_3202748	111.663	7327	9727	cellular organisms; Bacteria; Terrabacteria group; Cyanobacteria/Melainabacteria group; Cyanobacteria; Oscillatoriophycideae; Oscillatoriales; Oscillatoriaceae; Lyngbya;
k141_819486	111.655	37734	50123	cellular organisms; Bacteria; Terrabacteria group; Cyanobacteria/Melainabacteria group; Cyanobacteria; Nostocales; Calotrichaceae; Calothrix; Calothrix parasitica;
k141_2789106	111.61	20468	27189	cellular organisms; Bacteria; Terrabacteria group; Cyanobacteria/Melainabacteria group; Cyanobacteria; Oscillatoriophycideae; Oscillatoriales; Oscillatoriaceae; Limnoraphis; Limnoraphis robusta;
k141_3025565	111.602	5012	6595	Unclassified
k141_3525324	111.565	4107	5383	cellular organisms; Bacteria; Terrabacteria group; Cyanobacteria/Melainabacteria group; Cyanobacteria; Oscillatoriophycideae; Oscillatoriales; Oscillatoriaceae; Limnoraphis; Limnoraphis robusta;
k141_3308598	111.546	8613	11460	cellular organisms; Bacteria; Terrabacteria group; Cyanobacteria/Melainabacteria group; Cyanobacteria; Oscillatoriophycideae; Oscillatoriales; Microcoleaceae;
k141_3715829	111.531	20975	27898	cellular organisms; Bacteria; FCB group; Bacteroidetes/Chlorobi group; Bacteroidetes; Flavobacteriia; Flavobacteriales; Flavobacteriaceae; Elizabethkingia; Elizabethkingia anophelis;
k141_3193396	111.467	10363	13769	cellular organisms; Bacteria; Terrabacteria group; Cyanobacteria/Melainabacteria group; Cyanobacteria; Oscillatoriophycideae; Oscillatoriales; Oscillatoriaceae; Lyngbya; Lyngbya aestuarii;
k141_756613	111.453	50397	66959	cellular organisms; Bacteria; Terrabacteria group; Cyanobacteria/Melainabacteria group; Cyanobacteria; Oscillatoriophycideae; Oscillatoriales; Oscillatoriaceae; Lyngbya; Lyngbya aestuarii;
k141_119622	111.42	8271	10995	cellular organisms; Bacteria; Terrabacteria group; Cyanobacteria/Melainabacteria group; Cyanobacteria; Nostocales; Symphyonemataceae; Mastigocladopsis; Mastigocladopsis repens;
k141_163849	111.379	4724	6262	cellular organisms; Bacteria; Terrabacteria group; Cyanobacteria/Melainabacteria group; Cyanobacteria;
k141_5133741	111.376	8349	11073	cellular organisms; Bacteria; Terrabacteria group; Cyanobacteria/Melainabacteria group; Cyanobacteria; Oscillatoriophycideae; Oscillatoriales;
k141_3117938	111.333	14208	18906	cellular organisms; Bacteria; Terrabacteria group; Cyanobacteria/Melainabacteria group; Cyanobacteria; Oscillatoriophycideae; Oscillatoriales; Oscillatoriaceae; Phormidium;
k141_130892	111.307	4787	6362	cellular organisms; Bacteria; Terrabacteria group; Cyanobacteria/Melainabacteria group; Cyanobacteria; Oscillatoriophycideae; Oscillatoriales; Microcoleaceae; Planktothrix;
k141_3767939	111.221	41745	55614	cellular organisms; Bacteria; Terrabacteria group; Cyanobacteria/Melainabacteria group; Cyanobacteria; Oscillatoriophycideae; Oscillatoriales; Oscillatoriaceae; Limnoraphis; Limnoraphis robusta;
k141_232845	111.22	18004	23930	cellular organisms; Bacteria; Terrabacteria group; Cyanobacteria/Melainabacteria group; Cyanobacteria; Oscillatoriophycideae; Oscillatoriales; Oscillatoriaceae; Limnoraphis; Limnoraphis robusta;
k141_539110	111.119	28283	37802	cellular organisms; Bacteria; Terrabacteria group; Cyanobacteria/Melainabacteria group; Cyanobacteria; Oscillatoriophycideae; Oscillatoriales;
k141_1999143	111.098	4389	5868	cellular organisms; Bacteria; Terrabacteria group; Cyanobacteria/Melainabacteria group; Cyanobacteria; Oscillatoriophycideae; Oscillatoriales; Oscillatoriaceae; Lyngbya; unclassified Lyngbya; Lyngbya sp. PCC 81Unclassified6;
k141_4475780	111.067	4986	6653	cellular organisms; Bacteria; Terrabacteria group; Cyanobacteria/Melainabacteria group; Cyanobacteria; Oscillatoriophycideae; Oscillatoriales; Microcoleaceae; Hydrocoleum; unclassified Hydrocoleum; Hydrocoleum sp. CS-953;
k141_2960930	111.046	14374	19211	cellular organisms; Bacteria; Terrabacteria group; Cyanobacteria/Melainabacteria group; Cyanobacteria;
k141_1618848	111.003	4261	5684	cellular organisms; Bacteria; Terrabacteria group; Cyanobacteria/Melainabacteria group; Cyanobacteria; Nostocales; Nostocaceae; Anabaena; unclassified Anabaena;
k141_2493863	110.948	6752	9020	cellular organisms; Bacteria; Terrabacteria group; Cyanobacteria/Melainabacteria group; Cyanobacteria; Oscillatoriophycideae; Oscillatoriales; Oscillatoriaceae; Lyngbya;
k141_4677713	110.943	6418	8550	cellular organisms; Bacteria; Terrabacteria group; Cyanobacteria/Melainabacteria group; Cyanobacteria; Oscillatoriophycideae; Oscillatoriales; Microcoleaceae; Planktothrix;
k141_4326195	110.928	5467	7307	Unclassified
k141_1986060	110.762	7335	9792	cellular organisms; Bacteria; Terrabacteria group; Cyanobacteria/Melainabacteria group; Cyanobacteria; Oscillatoriophycideae; Oscillatoriales; Oscillatoriaceae; Limnoraphis; Limnoraphis robusta;
k141_3450186	110.747	31472	42165	cellular organisms; Bacteria; Terrabacteria group; Cyanobacteria/Melainabacteria group; Cyanobacteria; Nostocales; Calotrichaceae; Calothrix; unclassified Calothrix; Calothrix sp. 336/3;
k141_3118091	110.683	11958	15945	cellular organisms; Bacteria; Terrabacteria group; Cyanobacteria/Melainabacteria group; Cyanobacteria; Oscillatoriophycideae; Oscillatoriales; Oscillatoriaceae; Lyngbya;
k141_1557769	110.629	5702	7638	cellular organisms; Bacteria; Proteobacteria; Gammaproteobacteria; Alteromonadales; Pseudoalteromonadaceae; Psychrosphaera; Psychrosphaera haliotis;
k141_318112	110.595	22497	30143	cellular organisms; Bacteria; Terrabacteria group; Cyanobacteria/Melainabacteria group; Cyanobacteria; Oscillatoriophycideae; Oscillatoriales; Oscillatoriaceae; Lyngbya; unclassified Lyngbya; Lyngbya sp. PCC 81Unclassified6;
k141_2752143	110.59	4188	5598	cellular organisms; Bacteria; Terrabacteria group; Cyanobacteria/Melainabacteria group; Cyanobacteria; Oscillatoriophycideae; Oscillatoriales; Oscillatoriaceae; Limnoraphis; Limnoraphis robusta;
k141_3990898	110.579	28029	37641	cellular organisms; Bacteria; Terrabacteria group; Cyanobacteria/Melainabacteria group; Cyanobacteria; Oscillatoriophycideae; Chroococcales; Aphanothecaceae; Rippkaea; Rippkaea orientalis;
k141_305301	110.548	6401	8572	cellular organisms; Bacteria; Proteobacteria; Gammaproteobacteria; Alteromonadales; Alteromonadaceae; Alteromonas; Alteromonas mediterranea;
k141_199815	110.521	18100	24270	cellular organisms; Bacteria; Terrabacteria group; Cyanobacteria/Melainabacteria group; Cyanobacteria; Oscillatoriophycideae; Oscillatoriales; Microcoleaceae; Hydrocoleum; unclassified Hydrocoleum; Hydrocoleum sp. CS-953;
k141_3221039	110.519	4602	6157	cellular organisms; Bacteria; Proteobacteria; Gammaproteobacteria; Alteromonadales; Alteromonadaceae; Alteromonas; Alteromonas mediterranea;
k141_205949	110.481	22456	30149	cellular organisms; Bacteria; Terrabacteria group; Cyanobacteria/Melainabacteria group; Cyanobacteria; Nostocales; Hapalosiphonaceae; Mastigocoleus; Mastigocoleus testarum;
k141_478042	110.481	6647	8878	cellular organisms; Bacteria; Terrabacteria group; Cyanobacteria/Melainabacteria group; Cyanobacteria; Oscillatoriophycideae; Oscillatoriales; Oscillatoriaceae; Lyngbya; unclassified Lyngbya; Lyngbya sp. PCC 81Unclassified6;
k141_411019	110.427	25282	33987	cellular organisms; Bacteria; Terrabacteria group; Cyanobacteria/Melainabacteria group; Cyanobacteria; Oscillatoriophycideae; Oscillatoriales; Oscillatoriaceae; Lyngbya;
k141_2376375	110.426	5452	7288	cellular organisms; Bacteria; Terrabacteria group; Cyanobacteria/Melainabacteria group; Cyanobacteria; Oscillatoriophycideae; Oscillatoriales; Oscillatoriaceae; Limnoraphis; Limnoraphis robusta;
k141_5211086	110.396	12084	16241	cellular organisms; Bacteria; Terrabacteria group; Cyanobacteria/Melainabacteria group; Cyanobacteria; unclassified Cyanobacteria; unclassified Cyanobacteria (miscellaneous);
k141_4377753	110.334	20880	28071	cellular organisms; Bacteria; Terrabacteria group; Cyanobacteria/Melainabacteria group; Cyanobacteria; Oscillatoriophycideae; Oscillatoriales; Oscillatoriaceae; Phormidium; Phormidium ambiguum;
k141_3252262	110.328	17654	23735	cellular organisms; Bacteria; Terrabacteria group; Cyanobacteria/Melainabacteria group; Cyanobacteria; Oscillatoriophycideae; Oscillatoriales; Oscillatoriaceae; Limnoraphis; Limnoraphis robusta;
k141_367723	110.297	6757	9092	cellular organisms; Bacteria; Terrabacteria group; Cyanobacteria/Melainabacteria group; Cyanobacteria; Oscillatoriophycideae; Oscillatoriales; Coleofasciculaceae; Geitlerinema; unclassified Geitlerinema; Geitlerinema sp. FC II;
k141_17567	110.271	20015	26940	cellular organisms; Bacteria; Terrabacteria group; Cyanobacteria/Melainabacteria group; Cyanobacteria; Oscillatoriophycideae; Oscillatoriales; Oscillatoriaceae; Moorea; Moorea producens;
k141_585446	110.25	6615	8894	cellular organisms; Bacteria; Proteobacteria; Gammaproteobacteria; Alteromonadales; Pseudoalteromonadaceae; Psychrosphaera; Psychrosphaera haliotis;
k141_692331	110.169	3715	5003	cellular organisms; Bacteria; Terrabacteria group; Cyanobacteria/Melainabacteria group; Cyanobacteria; Oscillatoriophycideae; Oscillatoriales; Oscillatoriaceae; Limnoraphis; Limnoraphis robusta;
k141_1773815	110.134	9096	12209	cellular organisms; Bacteria; Terrabacteria group; Cyanobacteria/Melainabacteria group; Cyanobacteria; Nostocales;
k141_4204943	110.094	13715	18478	cellular organisms; Bacteria; Terrabacteria group; Cyanobacteria/Melainabacteria group; Cyanobacteria; Oscillatoriophycideae; Oscillatoriales; Oscillatoriaceae; Lyngbya; Lyngbya aestuarii;
k141_2929253	110.088	6903	9288	cellular organisms; Bacteria; Terrabacteria group; Cyanobacteria/Melainabacteria group; Cyanobacteria; Oscillatoriophycideae; Oscillatoriales; Microcoleaceae; Hydrocoleum; unclassified Hydrocoleum; Hydrocoleum sp. CS-953;
k141_523524	110.064	4282	5779	cellular organisms; Bacteria; Terrabacteria group; Cyanobacteria/Melainabacteria group; Cyanobacteria; Oscillatoriophycideae; Oscillatoriales; Oscillatoriaceae; Limnoraphis; Limnoraphis robusta;
k141_2925216	110.042	5950	8033	cellular organisms; Bacteria; Terrabacteria group; Cyanobacteria/Melainabacteria group; Cyanobacteria; Oscillatoriophycideae; Oscillatoriales; Oscillatoriaceae; Lyngbya; Lyngbya aestuarii;
k141_3209648	110.024	10496	14118	cellular organisms; Bacteria; Terrabacteria group; Cyanobacteria/Melainabacteria group; Cyanobacteria;
k141_5568956	110.014	10742	14490	cellular organisms; Bacteria; Terrabacteria group; Cyanobacteria/Melainabacteria group; Cyanobacteria; Oscillatoriophycideae; Oscillatoriales; Microcoleaceae; Planktothrix; Planktothrix tepida;
k141_4758629	109.968	4227	5688	cellular organisms; Bacteria; Terrabacteria group; Cyanobacteria/Melainabacteria group; Cyanobacteria; Oscillatoriophycideae; Oscillatoriales; Oscillatoriaceae; Lyngbya; unclassified Lyngbya; Lyngbya sp. PCC 81Unclassified6;
k141_791631	109.941	4069	5490	cellular organisms; Bacteria; Terrabacteria group; Chloroflexi; Anaerolineae; Anaerolineales; Anaerolineaceae; Levilinea; Levilinea saccharolytica;
k141_4080189	109.937	9122	12309	cellular organisms; Bacteria; Terrabacteria group; Cyanobacteria/Melainabacteria group; Cyanobacteria; Oscillatoriophycideae; Oscillatoriales; Oscillatoriaceae; Lyngbya; Lyngbya aestuarii;
k141_2036831	109.924	15041	20294	cellular organisms; Bacteria; Terrabacteria group; Cyanobacteria/Melainabacteria group; Cyanobacteria; Oscillatoriophycideae; Oscillatoriales; Oscillatoriaceae; Lyngbya;
k141_2504103	109.916	6247	8417	cellular organisms; Bacteria; Terrabacteria group; Cyanobacteria/Melainabacteria group; Cyanobacteria; Oscillatoriophycideae; Oscillatoriales; Oscillatoriaceae; Moorea; Moorea producens;
k141_1186358	109.903	18202	24585	cellular organisms; Bacteria; Terrabacteria group; Cyanobacteria/Melainabacteria group; Cyanobacteria; Nostocales; Hapalosiphonaceae;
k141_3266598	109.879	23484	31714	cellular organisms; Bacteria; Terrabacteria group; Cyanobacteria/Melainabacteria group; Cyanobacteria; Oscillatoriophycideae; Oscillatoriales; Oscillatoriaceae; Limnoraphis; Limnoraphis robusta;
k141_1291035	109.87	6476	8726	cellular organisms; Bacteria; Terrabacteria group; Cyanobacteria/Melainabacteria group; Cyanobacteria; Chroococcidiopsidales; Chroococcidiopsidaceae; Aliterella; Aliterella atlantica;
k141_1704448	109.788	14506	19538	cellular organisms; Bacteria; Terrabacteria group; Cyanobacteria/Melainabacteria group; Cyanobacteria; Oscillatoriophycideae; Oscillatoriales; Oscillatoriaceae;
k141_632372	109.787	16019	21542	cellular organisms; Bacteria; Terrabacteria group; Cyanobacteria/Melainabacteria group; Cyanobacteria; Oscillatoriophycideae; Oscillatoriales; Oscillatoriaceae; Limnoraphis; Limnoraphis robusta;
k141_2357304	109.777	15012	20281	cellular organisms; Bacteria; Terrabacteria group; Cyanobacteria/Melainabacteria group; Cyanobacteria; Oscillatoriophycideae; Oscillatoriales; Microcoleaceae; Arthrospira;
k141_1038646	109.734	24712	33334	cellular organisms; Bacteria; Terrabacteria group; Cyanobacteria/Melainabacteria group; Cyanobacteria; Oscillatoriophycideae; Oscillatoriales; Oscillatoriaceae; Lyngbya; Lyngbya aestuarii;
k141_752916	109.707	4341	5857	cellular organisms; Bacteria; Terrabacteria group; Cyanobacteria/Melainabacteria group; Cyanobacteria; Oscillatoriophycideae; Oscillatoriales; Oscillatoriaceae; Limnoraphis; Limnoraphis robusta;
k141_1736694	109.642	18225	24645	cellular organisms; Bacteria; Terrabacteria group; Cyanobacteria/Melainabacteria group; Cyanobacteria; Oscillatoriophycideae; Oscillatoriales;
k141_4518886	109.641	15162	20514	cellular organisms; Bacteria; Terrabacteria group; Cyanobacteria/Melainabacteria group; Cyanobacteria; Oscillatoriophycideae; Oscillatoriales; Microcoleaceae; Arthrospira;
k141_43505	109.636	6198	8393	cellular organisms; Bacteria; PVC group; Candidatus Omnitrophica; unclassified Candidatus Omnitrophica; Candidatus Omnitrophica bacterium;
k141_512311	109.592	5611	7580	cellular organisms; Bacteria; Proteobacteria; Gammaproteobacteria; Alteromonadales; Pseudoalteromonadaceae; Psychrosphaera; Psychrosphaera haliotis;
k141_1421760	109.515	4935	6685	cellular organisms; Bacteria; Proteobacteria; Gammaproteobacteria; Alteromonadales; Pseudoalteromonadaceae; Psychrosphaera; Psychrosphaera haliotis;
k141_246521	109.433	15623	21195	cellular organisms; Bacteria; Terrabacteria group; Cyanobacteria/Melainabacteria group; Cyanobacteria; Oscillatoriophycideae; Oscillatoriales; Oscillatoriaceae; Lyngbya; unclassified Lyngbya; Lyngbya sp. PCC 81Unclassified6;
k141_5100962	109.412	3854	5192	cellular organisms; Bacteria; Proteobacteria; Alphaproteobacteria; Rhodospirillales; Acetobacteraceae; Siccirubricoccus; unclassified Siccirubricoccus; Siccirubricoccus sp. 1-3;
k141_2340645	109.393	5457	7404	cellular organisms; Bacteria; Terrabacteria group; Cyanobacteria/Melainabacteria group; Cyanobacteria; Oscillatoriophycideae; Oscillatoriales; Oscillatoriaceae; Lyngbya; unclassified Lyngbya; Lyngbya sp. PCC 81Unclassified6;
k141_1852795	109.336	14345	19471	cellular organisms; Bacteria; Terrabacteria group; Cyanobacteria/Melainabacteria group; Cyanobacteria; Oscillatoriophycideae; Oscillatoriales; Oscillatoriaceae;
k141_2203988	109.332	17765	23995	cellular organisms; Bacteria; Terrabacteria group; Cyanobacteria/Melainabacteria group; Cyanobacteria; Oscillatoriophycideae; Oscillatoriales; Oscillatoriaceae; Limnoraphis; Limnoraphis robusta;
k141_3741117	109.33	7093	9597	cellular organisms; Bacteria; Terrabacteria group; Cyanobacteria/Melainabacteria group; Cyanobacteria; Oscillatoriophycideae; Oscillatoriales; Oscillatoriaceae; Limnoraphis; Limnoraphis robusta;
k141_1976949	109.279	7012	9529	cellular organisms; Bacteria; Terrabacteria group; Cyanobacteria/Melainabacteria group; Cyanobacteria; Oscillatoriophycideae; Oscillatoriales; Oscillatoriaceae; Lyngbya; Lyngbya aestuarii;
k141_5868504	109.251	5337	7244	cellular organisms; Bacteria; Terrabacteria group; Cyanobacteria/Melainabacteria group; Cyanobacteria; Oscillatoriophycideae; Oscillatoriales; Oscillatoriaceae; Lyngbya;
k141_1714370	109.233	5419	7347	cellular organisms; Bacteria; Terrabacteria group; Actinobacteria; Actinobacteria; Pseudonocardiales; Pseudonocardiaceae; Pseudonocardia; Pseudonocardia endophytica;
k141_4086496	109.211	4392	5956	cellular organisms; Bacteria; Terrabacteria group; Cyanobacteria/Melainabacteria group; Cyanobacteria; Oscillatoriophycideae; Oscillatoriales; Microcoleaceae; Planktothrix; unclassified Planktothrix; Planktothrix sp. PCC 112Unclassified1;
k141_2202520	109.142	9897	13411	cellular organisms; Bacteria; Terrabacteria group; Cyanobacteria/Melainabacteria group; Cyanobacteria; Oscillatoriophycideae; Oscillatoriales; Oscillatoriaceae; Limnoraphis; Limnoraphis robusta;
k141_2603946	109.099	8304	11285	cellular organisms; Bacteria; Terrabacteria group; Cyanobacteria/Melainabacteria group; Cyanobacteria; Oscillatoriophycideae; Oscillatoriales; Oscillatoriaceae; Lyngbya; Lyngbya aestuarii;
k141_99978	109.045	29184	39722	cellular organisms; Bacteria; Terrabacteria group; Cyanobacteria/Melainabacteria group; Cyanobacteria; Oscillatoriophycideae; Oscillatoriales; Oscillatoriaceae; Limnoraphis; Limnoraphis robusta;
k141_3652508	109.028	6971	9479	cellular organisms; Bacteria; Terrabacteria group; Cyanobacteria/Melainabacteria group; Cyanobacteria; Oscillatoriophycideae; Oscillatoriales; Oscillatoriaceae; Okeania; Okeania hirsuta;
k141_178123	108.984	7216	9839	cellular organisms; Bacteria; Terrabacteria group; Cyanobacteria/Melainabacteria group; Cyanobacteria; Oscillatoriophycideae; Oscillatoriales; Oscillatoriaceae; Limnoraphis; Limnoraphis robusta; Limnoraphis robusta CS-951;
k141_3187738	108.951	5770	7803	cellular organisms; Bacteria; Terrabacteria group; Cyanobacteria/Melainabacteria group; Cyanobacteria; Oscillatoriophycideae; Oscillatoriales; Coleofasciculaceae; Coleofasciculus; Coleofasciculus chthonoplastes;
k141_5495057	108.847	5010	6809	cellular organisms; Bacteria; Terrabacteria group; Cyanobacteria/Melainabacteria group; Cyanobacteria; Oscillatoriophycideae; Oscillatoriales; Oscillatoriaceae; Limnoraphis; Limnoraphis robusta;
k141_1039785	108.817	22149	30273	cellular organisms; Bacteria; Terrabacteria group; Actinobacteria; Actinobacteria; Corynebacteriales; Mycobacteriaceae; Mycobacterium; unclassified Mycobacterium; Mycobacterium sp. E2733;
k141_3919993	108.808	8074	10981	cellular organisms; Bacteria; Terrabacteria group; Cyanobacteria/Melainabacteria group; Cyanobacteria; Oscillatoriophycideae; Oscillatoriales; Oscillatoriaceae; Limnoraphis; Limnoraphis robusta;
k141_833874	108.777	15821	21450	cellular organisms; Bacteria; Terrabacteria group; Cyanobacteria/Melainabacteria group; Cyanobacteria; Oscillatoriophycideae; Oscillatoriales; Microcoleaceae; Arthrospira;
k141_5177707	108.769	15105	20531	cellular organisms; Bacteria; Terrabacteria group; Cyanobacteria/Melainabacteria group; Cyanobacteria; Oscillatoriophycideae; Oscillatoriales; Oscillatoriaceae; Lyngbya; Lyngbya aestuarii;
k141_3140601	108.737	4283	5825	cellular organisms; Bacteria; Terrabacteria group; Cyanobacteria/Melainabacteria group; Cyanobacteria; Oscillatoriophycideae; Oscillatoriales; Microcoleaceae; Kamptonema;
k141_1271129	108.721	4394	5937	cellular organisms; Bacteria; Terrabacteria group; Cyanobacteria/Melainabacteria group; Cyanobacteria; Synechococcales; Leptolyngbyaceae; Leptolyngbya; unclassified Leptolyngbya; Leptolyngbya sp.;
k141_6137255	108.682	8094	11031	cellular organisms; Bacteria; Terrabacteria group; Cyanobacteria/Melainabacteria group; Cyanobacteria; Nostocales; Nostocaceae; Nostoc;
k141_1440631	108.67	9531	13007	cellular organisms; Bacteria; Terrabacteria group; Cyanobacteria/Melainabacteria group; Cyanobacteria; Oscillatoriophycideae; Oscillatoriales; Oscillatoriaceae; Lyngbya;
k141_2049095	108.663	28376	38723	cellular organisms; Bacteria; Terrabacteria group; Cyanobacteria/Melainabacteria group; Cyanobacteria; Nostocales; Calotrichaceae; Calothrix; Calothrix rhizosoleniae;
k141_4791041	108.663	6632	9050	cellular organisms; Bacteria; Terrabacteria group; Cyanobacteria/Melainabacteria group; Cyanobacteria; Oscillatoriophycideae; Oscillatoriales; Microcoleaceae; Planktothrix; Planktothrix serta;
k141_2049780	108.638	29301	39961	cellular organisms; Bacteria; Terrabacteria group; Cyanobacteria/Melainabacteria group; Cyanobacteria; Oscillatoriophycideae; Oscillatoriales; Oscillatoriaceae; Lyngbya; Lyngbya aestuarii;
k141_2715500	108.608	7162	9758	cellular organisms; Bacteria; Terrabacteria group; Cyanobacteria/Melainabacteria group; Cyanobacteria; Oscillatoriophycideae; Oscillatoriales; Oscillatoriaceae; Limnoraphis; Limnoraphis robusta;
k141_2259283	108.583	3740	5113	cellular organisms; Bacteria; Terrabacteria group; Cyanobacteria/Melainabacteria group; Cyanobacteria; Oscillatoriophycideae; Oscillatoriales; Oscillatoriaceae; Limnoraphis; Limnoraphis robusta;
k141_20834	108.49	7012	9593	cellular organisms; Bacteria; Proteobacteria; Alphaproteobacteria;
k141_107143	108.474	5100	6967	cellular organisms; Bacteria; Proteobacteria; Alphaproteobacteria; Rhizobiales; Hyphomicrobiaceae; Hyphomicrobium; unclassified Hyphomicrobium; Hyphomicrobium sp.;
k141_140958	108.455	4001	5464	cellular organisms; Bacteria; Terrabacteria group; Cyanobacteria/Melainabacteria group; Cyanobacteria; Oscillatoriophycideae; Oscillatoriales; Oscillatoriaceae; Limnoraphis; Limnoraphis robusta;
k141_4593750	108.371	7360	10032	cellular organisms; Bacteria; Terrabacteria group; Cyanobacteria/Melainabacteria group; Cyanobacteria; Oscillatoriophycideae; Oscillatoriales; Oscillatoriaceae; Lyngbya; unclassified Lyngbya; Lyngbya sp. PCC 81Unclassified6;
k141_2191648	108.326	4898	6682	cellular organisms; Bacteria; Proteobacteria; Gammaproteobacteria; Alteromonadales; Pseudoalteromonadaceae; Psychrosphaera; Psychrosphaera saromensis;
k141_405539	108.309	8293	11356	cellular organisms; Bacteria; Terrabacteria group; Cyanobacteria/Melainabacteria group; Cyanobacteria; Oscillatoriophycideae; Oscillatoriales; Oscillatoriaceae; Lyngbya; unclassified Lyngbya; Lyngbya sp. PCC 81Unclassified6;
k141_247592	108.213	7242	9944	cellular organisms; Bacteria; Proteobacteria; Gammaproteobacteria; Alteromonadales; Alteromonadaceae; Alteromonas; Alteromonas mediterranea;
k141_251358	108.205	8886	12175	cellular organisms; Bacteria; Proteobacteria; Gammaproteobacteria; Alteromonadales; Alteromonadaceae; Alteromonas; Alteromonas mediterranea;
k141_2757740	108.119	3862	5275	cellular organisms; Bacteria; Terrabacteria group; Cyanobacteria/Melainabacteria group; Cyanobacteria; Oscillatoriophycideae; Oscillatoriales; Oscillatoriaceae; Lyngbya; Lyngbya aestuarii;
k141_102575	107.952	5388	7395	cellular organisms; Bacteria; Terrabacteria group; Cyanobacteria/Melainabacteria group; Cyanobacteria; Oscillatoriophycideae; Oscillatoriales; Microcoleaceae; Microcoleus; unclassified Microcoleus; Microcoleus sp. PCC 7113;
k141_3997098	107.937	4986	6833	cellular organisms; Bacteria; Proteobacteria; Gammaproteobacteria; Alteromonadales; Pseudoalteromonadaceae; Psychrosphaera; Psychrosphaera haliotis;
k141_5456931	107.893	4521	6195	cellular organisms; Bacteria; Terrabacteria group; Actinobacteria; Actinobacteria; unclassified Actinobacteria (class); unclassified Actinobacteria (class) (miscellaneous); Actinobacteria bacterium;
k141_1986465	107.877	11495	15806	cellular organisms; Bacteria; Terrabacteria group; Cyanobacteria/Melainabacteria group; Cyanobacteria; Oscillatoriophycideae; Oscillatoriales; Oscillatoriaceae; Moorea; Moorea bouillonii;
k141_237878	107.875	11372	15614	cellular organisms; Bacteria; Proteobacteria; Gammaproteobacteria; Alteromonadales; Alteromonadaceae; Alteromonas; Alteromonas mediterranea;
k141_4156728	107.815	7011	9648	cellular organisms; Bacteria; Terrabacteria group; Cyanobacteria/Melainabacteria group; Cyanobacteria; Oscillatoriophycideae; Oscillatoriales; Microcoleaceae; Planktothrix; Planktothrix serta;
k141_1457021	107.795	7250	9959	cellular organisms; Bacteria; Terrabacteria group; Cyanobacteria/Melainabacteria group; Cyanobacteria;
k141_386544	107.795	12709	17488	cellular organisms; Bacteria; Proteobacteria; Gammaproteobacteria; Alteromonadales; Alteromonadaceae; Alteromonas; Alteromonas mediterranea;
k141_3694473	107.763	7689	10598	cellular organisms; Bacteria; Terrabacteria group; Cyanobacteria/Melainabacteria group; Cyanobacteria; Oscillatoriophycideae; Oscillatoriales; Oscillatoriaceae; Lyngbya; Lyngbya aestuarii; Lyngbya aestuarii BL J;
k141_836755	107.752	10049	13713	cellular organisms; Bacteria; Terrabacteria group; Cyanobacteria/Melainabacteria group; Cyanobacteria; Oscillatoriophycideae; Oscillatoriales; Microcoleaceae;
k141_4995373	107.637	4241	5818	cellular organisms; Bacteria; Terrabacteria group; Cyanobacteria/Melainabacteria group; Cyanobacteria; Oscillatoriophycideae; Oscillatoriales; Microcoleaceae;
k141_1000886	107.626	11818	16259	cellular organisms; Bacteria; Terrabacteria group; Cyanobacteria/Melainabacteria group; Cyanobacteria; Oscillatoriophycideae; Oscillatoriales; Microcoleaceae; Planktothrix; Planktothrix tepida;
k141_4669848	107.528	4782	6588	cellular organisms; Bacteria; Terrabacteria group; Cyanobacteria/Melainabacteria group; Cyanobacteria; Oscillatoriophycideae; Oscillatoriales; Oscillatoriaceae; Limnoraphis; Limnoraphis robusta;
k141_3896211	107.499	5429	7470	cellular organisms; Bacteria; Terrabacteria group; Cyanobacteria/Melainabacteria group; Cyanobacteria; Oscillatoriophycideae; Oscillatoriales; Microcoleaceae; Planktothrix; Planktothrix paucivesiculata;
k141_984173	107.418	5940	8196	cellular organisms; Bacteria; Terrabacteria group; Cyanobacteria/Melainabacteria group; Cyanobacteria; Oscillatoriophycideae; Oscillatoriales; Microcoleaceae; Planktothrix; Planktothrix agardhii;
k141_1320740	107.413	10403	14362	cellular organisms; Bacteria; Terrabacteria group; Cyanobacteria/Melainabacteria group; Cyanobacteria; Oscillatoriophycideae; Oscillatoriales; Oscillatoriaceae;
k141_1926556	107.369	10433	14401	cellular organisms; Bacteria; Proteobacteria; Gammaproteobacteria; Alteromonadales; Pseudoalteromonadaceae; Psychrosphaera; Psychrosphaera haliotis;
k141_1570829	107.365	8810	12159	cellular organisms; Bacteria; Terrabacteria group; Cyanobacteria/Melainabacteria group; Cyanobacteria; Oscillatoriophycideae; Oscillatoriales; Oscillatoriaceae; Lyngbya; unclassified Lyngbya; Lyngbya sp. PCC 81Unclassified6;
k141_433486	107.286	7265	10025	cellular organisms; Bacteria; Proteobacteria; Gammaproteobacteria; Alteromonadales; Pseudoalteromonadaceae; Psychrosphaera; Psychrosphaera haliotis;
k141_2602134	107.267	4575	6297	cellular organisms; Bacteria; Terrabacteria group; Actinobacteria; Actinobacteria; Propionibacteriales; Nocardioidaceae; Friedmanniella; Friedmanniella flava;
k141_4877613	107.212	6687	9222	cellular organisms; Bacteria; Terrabacteria group; Cyanobacteria/Melainabacteria group; Cyanobacteria; Oscillatoriophycideae; Oscillatoriales;
k141_2036257	107.159	8655	11978	cellular organisms; Bacteria; Terrabacteria group; Cyanobacteria/Melainabacteria group; Cyanobacteria; Nostocales; Nostocaceae; Nostoc; Nostoc linckia;
k141_3915977	107.149	3783	5221	cellular organisms; Bacteria; Terrabacteria group; Cyanobacteria/Melainabacteria group; Cyanobacteria; Oscillatoriophycideae; Oscillatoriales; Oscillatoriaceae; Lyngbya; unclassified Lyngbya; Lyngbya sp. PCC 81Unclassified6;
k141_661791	107.098	5840	8085	cellular organisms; Bacteria; Terrabacteria group; Cyanobacteria/Melainabacteria group; Cyanobacteria; Oscillatoriophycideae; Oscillatoriales; Gomontiellaceae; Hormoscilla; unclassified Hormoscilla; Hormoscilla sp. GUM2Unclassified2;
k141_3500139	107.083	6665	9203	cellular organisms; Bacteria; Proteobacteria; Gammaproteobacteria; Oceanospirillales; Oceanospirillaceae; Marinomonas; Marinomonas aquimarina;
k141_154707	107.064	9256	12772	cellular organisms; Bacteria; Terrabacteria group; Cyanobacteria/Melainabacteria group; Cyanobacteria; Oscillatoriophycideae; Oscillatoriales; Microcoleaceae; Planktothrix; Planktothrix tepida;
k141_157327	107.053	4259	5887	cellular organisms; Bacteria; Proteobacteria; Gammaproteobacteria; Alteromonadales; Alteromonadaceae; Alteromonas; Alteromonas mediterranea;
k141_973926	107.029	4028	5569	cellular organisms; Bacteria; Proteobacteria; Gammaproteobacteria; Alteromonadales; Alteromonadaceae; Alteromonas; Alteromonas mediterranea;
k141_705182	106.994	15508	21489	cellular organisms; Bacteria; Terrabacteria group; Cyanobacteria/Melainabacteria group; Cyanobacteria; Oscillatoriophycideae; Oscillatoriales; Oscillatoriaceae; Lyngbya;
k141_1974839	106.981	4011	5503	cellular organisms; Bacteria; Terrabacteria group; Cyanobacteria/Melainabacteria group; Cyanobacteria; Synechococcales; Leptolyngbyaceae; Leptolyngbya; Leptolyngbya ohadii;
k141_377028	106.934	4358	6035	cellular organisms; Bacteria; Terrabacteria group; Cyanobacteria/Melainabacteria group; Cyanobacteria; Oscillatoriophycideae; Oscillatoriales; Oscillatoriaceae; Limnoraphis; Limnoraphis robusta;
k141_5135663	106.898	5389	7464	cellular organisms; Bacteria; Terrabacteria group; Cyanobacteria/Melainabacteria group; Cyanobacteria; Oscillatoriophycideae; Oscillatoriales; Oscillatoriaceae; Lyngbya; unclassified Lyngbya; Lyngbya sp. PCC 81Unclassified6;
k141_3601880	106.879	4818	6682	cellular organisms; Bacteria; Terrabacteria group; Cyanobacteria/Melainabacteria group; Cyanobacteria; Synechococcales; Leptolyngbyaceae; Phormidesmis; Phormidesmis priestleyi;
k141_3614902	106.764	8153	11336	cellular organisms; Bacteria; Terrabacteria group; Cyanobacteria/Melainabacteria group; Cyanobacteria; Oscillatoriophycideae; Oscillatoriales; Oscillatoriaceae; Lyngbya; Lyngbya aestuarii; Lyngbya aestuarii BL J;
k141_2755538	106.76	5923	8191	cellular organisms; Bacteria; Terrabacteria group; Cyanobacteria/Melainabacteria group; Cyanobacteria; Oscillatoriophycideae; Oscillatoriales; Oscillatoriaceae; Lyngbya; unclassified Lyngbya; Lyngbya sp. PCC 81Unclassified6;
k141_1026412	106.709	4145	5667	cellular organisms; Bacteria; Terrabacteria group; Cyanobacteria/Melainabacteria group; Cyanobacteria; Oscillatoriophycideae; Oscillatoriales; Oscillatoriaceae; Limnoraphis; Limnoraphis robusta;
k141_4889953	106.682	6083	8412	cellular organisms; Bacteria; Proteobacteria; Gammaproteobacteria; Alteromonadales; Pseudoalteromonadaceae; Pseudoalteromonas; unclassified Pseudoalteromonas; Pseudoalteromonas sp. TMED43;
k141_4188466	106.672	7068	9822	cellular organisms; Bacteria; Terrabacteria group; Cyanobacteria/Melainabacteria group; Cyanobacteria;
k141_421949	106.643	4979	6926	cellular organisms; Bacteria; Terrabacteria group; Cyanobacteria/Melainabacteria group; Cyanobacteria; Oscillatoriophycideae; Oscillatoriales; Oscillatoriaceae; Moorea; Moorea producens; Moorea producens 3L;
k141_3153895	106.634	5861	8129	cellular organisms; Bacteria; Terrabacteria group; Cyanobacteria/Melainabacteria group; Cyanobacteria; Oscillatoriophycideae; Oscillatoriales; Oscillatoriaceae; Lyngbya;
k141_399646	106.623	9558	13304	cellular organisms; Bacteria; Terrabacteria group; Cyanobacteria/Melainabacteria group; Cyanobacteria; Oscillatoriophycideae; Oscillatoriales; Oscillatoriaceae; Lyngbya; Lyngbya aestuarii;
k141_1906284	106.61	5928	8250	cellular organisms; Bacteria; Proteobacteria; Gammaproteobacteria; Alteromonadales; Pseudoalteromonadaceae; Psychrosphaera; Psychrosphaera haliotis;
k141_506013	106.608	5805	8061	cellular organisms; Bacteria; Terrabacteria group; Cyanobacteria/Melainabacteria group; Cyanobacteria; Oscillatoriophycideae; Oscillatoriales; Oscillatoriaceae; Limnoraphis; Limnoraphis robusta;
k141_2721836	106.554	9981	13923	cellular organisms; Bacteria; Terrabacteria group; Cyanobacteria/Melainabacteria group; Cyanobacteria; Nostocales; Calotrichaceae; Calothrix; Calothrix desertica;
k141_1146707	106.522	4479	6221	cellular organisms; Bacteria; Terrabacteria group; Cyanobacteria/Melainabacteria group; Cyanobacteria; unclassified Cyanobacteria; unclassified Cyanobacteria (miscellaneous); cyanobacterium TDX16;
k141_3698868	106.516	3951	5481	cellular organisms; Bacteria; Terrabacteria group; Cyanobacteria/Melainabacteria group; Cyanobacteria; Oscillatoriophycideae; Oscillatoriales; Oscillatoriaceae; Lyngbya; unclassified Lyngbya; Lyngbya sp. PCC 81Unclassified6;
k141_753026	106.498	13139	18326	cellular organisms; Eukaryota; Opisthokonta; Fungi; Dikarya; Basidiomycota; Agaricomycotina; Agaricomycetes; Agaricomycetidae; Agaricales; Lyophyllaceae; Termitomyces; unclassified Termitomyces; Termitomyces sp. J132;
k141_3306527	106.491	17298	24108	cellular organisms; Bacteria; Terrabacteria group; Cyanobacteria/Melainabacteria group; Cyanobacteria; Oscillatoriophycideae; Oscillatoriales; Microcoleaceae; Kamptonema;
k141_650105	106.443	5865	8156	cellular organisms; Bacteria; Terrabacteria group; Cyanobacteria/Melainabacteria group; Cyanobacteria; Oscillatoriophycideae; Chroococcales; Aphanothecaceae; Gloeothece; Gloeothece citriformis;
k141_2865942	106.356	9328	12934	cellular organisms; Bacteria; Terrabacteria group; Cyanobacteria/Melainabacteria group; Cyanobacteria; Oscillatoriophycideae; Oscillatoriales; Oscillatoriaceae; Lyngbya;
k141_2854556	106.355	4084	5678	cellular organisms; Bacteria; Proteobacteria; Gammaproteobacteria; Alteromonadales; Pseudoalteromonadaceae; Psychrosphaera; Psychrosphaera haliotis;
k141_4193368	106.311	6095	8432	cellular organisms; Bacteria; Terrabacteria group; Cyanobacteria/Melainabacteria group; Cyanobacteria; Oscillatoriophycideae; Oscillatoriales;
k141_1682542	106.29	10498	14596	cellular organisms; Bacteria; Terrabacteria group; Cyanobacteria/Melainabacteria group; Cyanobacteria; Synechococcales; Leptolyngbyaceae; Leptolyngbya; unclassified Leptolyngbya; Leptolyngbya sp. PCC 7375;
k141_693143	106.282	11967	16707	cellular organisms; Bacteria; Terrabacteria group; Cyanobacteria/Melainabacteria group; Cyanobacteria; Oscillatoriophycideae; Oscillatoriales; Oscillatoriaceae; Lyngbya; unclassified Lyngbya; Lyngbya sp. PCC 81Unclassified6;
k141_1022808	106.277	9292	12917	cellular organisms; Bacteria; Terrabacteria group; Cyanobacteria/Melainabacteria group; Cyanobacteria; Oscillatoriophycideae; Oscillatoriales; Oscillatoriaceae; Lyngbya;
k141_2418330	106.202	10556	14722	cellular organisms; Bacteria; Terrabacteria group; Cyanobacteria/Melainabacteria group; Cyanobacteria; Oscillatoriophycideae; Oscillatoriales; Oscillatoriaceae; Lyngbya; Lyngbya aestuarii;
k141_5439278	106.183	5147	7190	cellular organisms; Bacteria; Terrabacteria group; Cyanobacteria/Melainabacteria group; Cyanobacteria; Oscillatoriophycideae; Chroococcales; Aphanothecaceae; Rippkaea; Rippkaea orientalis;
k141_2026733	106.134	3809	5300	cellular organisms; Bacteria; Proteobacteria; Gammaproteobacteria; Alteromonadales; Pseudoalteromonadaceae; Psychrosphaera; Psychrosphaera haliotis;
k141_722080	106.12	14162	19826	cellular organisms; Bacteria; Proteobacteria; Alphaproteobacteria; Rhodobacterales; Rhodobacteraceae; Nereida; Nereida ignava;
k141_76567	106.084	7934	11097	cellular organisms; Bacteria; Proteobacteria; Gammaproteobacteria; Alteromonadales; Alteromonadaceae; Alteromonas; Alteromonas mediterranea;
k141_18350	105.992	11491	16118	cellular organisms; Bacteria; Proteobacteria; Gammaproteobacteria; Alteromonadales; Pseudoalteromonadaceae; Psychrosphaera; Psychrosphaera haliotis;
k141_629457	105.977	3968	5530	cellular organisms; Bacteria; Terrabacteria group; Cyanobacteria/Melainabacteria group; Cyanobacteria; Oscillatoriophycideae; Oscillatoriales; Oscillatoriaceae; Limnoraphis; Limnoraphis robusta;
k141_6009675	105.968	4284	5989	cellular organisms; Bacteria; Proteobacteria; Gammaproteobacteria; Alteromonadales; Pseudoalteromonadaceae; Psychrosphaera; Psychrosphaera haliotis;
k141_395912	105.923	3623	5065	cellular organisms; Bacteria; Terrabacteria group; Cyanobacteria/Melainabacteria group; Cyanobacteria; Oscillatoriophycideae; Oscillatoriales; Oscillatoriaceae; Okeania; Okeania hirsuta;
k141_3023462	105.851	4007	5605	cellular organisms; Bacteria; Proteobacteria; Gammaproteobacteria; Alteromonadales; Alteromonadaceae; Alteromonas; Alteromonas mediterranea;
k141_5774419	105.782	6802	9533	cellular organisms; Bacteria; Terrabacteria group; Cyanobacteria/Melainabacteria group; Cyanobacteria; Oscillatoriophycideae; Oscillatoriales; Oscillatoriaceae; Lyngbya; unclassified Lyngbya; Lyngbya sp. PCC 81Unclassified6;
k141_552013	105.744	5215	7302	cellular organisms; Bacteria; Proteobacteria; Gammaproteobacteria; Alteromonadales; Colwelliaceae; Colwellia;
k141_4950041	105.717	7721	10820	cellular organisms; Bacteria; Terrabacteria group; Cyanobacteria/Melainabacteria group; Cyanobacteria; Nostocales; Hapalosiphonaceae; Mastigocoleus; Mastigocoleus testarum;
k141_143769	105.688	7100	9946	cellular organisms; Bacteria; Terrabacteria group; Cyanobacteria/Melainabacteria group; Cyanobacteria; Oscillatoriophycideae; Oscillatoriales; Oscillatoriaceae; Limnoraphis; Limnoraphis robusta;
k141_4832927	105.67	4764	6679	cellular organisms; Bacteria; Terrabacteria group; Cyanobacteria/Melainabacteria group; Cyanobacteria; Oscillatoriophycideae; Oscillatoriales; Oscillatoriaceae; Lyngbya; unclassified Lyngbya; Lyngbya sp. PCC 81Unclassified6;
k141_3019673	105.657	5539	7759	cellular organisms; Bacteria; Terrabacteria group; Cyanobacteria/Melainabacteria group; Cyanobacteria; Synechococcales; Leptolyngbyaceae; Leptolyngbya; unclassified Leptolyngbya; Leptolyngbya sp. PCC 64Unclassified6;
k141_183105	105.644	13795	19314	cellular organisms; Bacteria; Proteobacteria; Gammaproteobacteria; Chromatiales; Chromatiaceae; Thiorhodococcus; Thiorhodococcus drewsii;
k141_1392153	105.641	3689	5178	Unclassified
k141_5335592	105.632	16849	23681	cellular organisms; Bacteria; Terrabacteria group; Cyanobacteria/Melainabacteria group; Cyanobacteria; Pleurocapsales; Hyellaceae; Pleurocapsa; unclassified Pleurocapsa; Pleurocapsa sp. PCC 7319;
k141_1421176	105.597	4662	6531	cellular organisms; Bacteria; Proteobacteria; Gammaproteobacteria; Alteromonadales; Alteromonadaceae; Alteromonas; Alteromonas mediterranea;
k141_2725747	105.582	4429	6224	cellular organisms; Bacteria; Terrabacteria group; Chloroflexi; Dehalococcoidia; unclassified Dehalococcoidia; Dehalococcoidia bacterium;
k141_2637549	105.436	5518	7760	cellular organisms; Bacteria; Terrabacteria group; Cyanobacteria/Melainabacteria group; Cyanobacteria; Oscillatoriophycideae; Oscillatoriales; Oscillatoriaceae; Lyngbya;
k141_4567657	105.381	5848	8200	cellular organisms; Bacteria; Terrabacteria group; Cyanobacteria/Melainabacteria group; Cyanobacteria; Oscillatoriophycideae; Oscillatoriales; Oscillatoriaceae; Lyngbya; unclassified Lyngbya; Lyngbya sp. PCC 81Unclassified6;
k141_5608426	105.282	13029	18311	cellular organisms; Bacteria; Terrabacteria group; Cyanobacteria/Melainabacteria group; Cyanobacteria; Oscillatoriophycideae; Oscillatoriales; Oscillatoriaceae; Lyngbya; unclassified Lyngbya; Lyngbya sp. PCC 81Unclassified6;
k141_5021152	105.239	8277	11627	cellular organisms; Bacteria; Terrabacteria group; Cyanobacteria/Melainabacteria group; Cyanobacteria; Oscillatoriophycideae; Oscillatoriales; Oscillatoriaceae; Limnoraphis; Limnoraphis robusta;
k141_23124	105.217	7517	10591	cellular organisms; Bacteria; Proteobacteria; Gammaproteobacteria; Alteromonadales; Alteromonadaceae; Alteromonas; Alteromonas mediterranea;
k141_291687	105.16	5728	8072	cellular organisms; Bacteria; Proteobacteria; Gammaproteobacteria; Alteromonadales; Alteromonadaceae; Alteromonas; Alteromonas mediterranea;
k141_341790	105.149	4518	6364	cellular organisms; Bacteria; Proteobacteria; Gammaproteobacteria; Alteromonadales; Alteromonadaceae; Alteromonas; Alteromonas mediterranea;
k141_243175	105.144	6708	9448	cellular organisms; Bacteria; Proteobacteria; Gammaproteobacteria; Alteromonadales; Pseudoalteromonadaceae; Psychrosphaera; Psychrosphaera haliotis;
k141_2973268	105.136	3856	5429	cellular organisms; Bacteria; Proteobacteria; Alphaproteobacteria; Rhodobacterales; Rhodobacteraceae; Marivita;
k141_338417	105.128	7189	10149	Viruses; Caudovirales; Podoviridae; unclassified Podoviridae; Salinivibrio phage CWUnclassified2;
k141_1314959	105.12	5285	7446	cellular organisms; Bacteria; Proteobacteria; Gammaproteobacteria; Alteromonadales; Alteromonadaceae; Alteromonas; Alteromonas mediterranea;
k141_16814	105.109	5198	7312	cellular organisms; Bacteria; Proteobacteria; Gammaproteobacteria; Alteromonadales; Alteromonadaceae; Alteromonas; Alteromonas mediterranea;
k141_3325169	105.084	7306	10312	cellular organisms; Bacteria; Terrabacteria group; Cyanobacteria/Melainabacteria group; Cyanobacteria; Oscillatoriophycideae; Oscillatoriales; Oscillatoriaceae; Phormidium; Phormidium ambiguum;
k141_4441623	105.057	3766	5311	cellular organisms; Bacteria; Proteobacteria; Gammaproteobacteria; Alteromonadales; Alteromonadaceae; Alteromonas; Alteromonas mediterranea;
k141_1126642	105.046	8305	11732	cellular organisms; Bacteria; Proteobacteria; Gammaproteobacteria; Alteromonadales; Alteromonadaceae; Alteromonas; Alteromonas mediterranea;
k141_862973	104.865	3931	5573	cellular organisms; Bacteria; Terrabacteria group; Cyanobacteria/Melainabacteria group; Cyanobacteria; Oscillatoriophycideae; Oscillatoriales; Oscillatoriaceae; Limnoraphis; Limnoraphis robusta;
k141_1939021	104.86	6509	9183	cellular organisms; Bacteria; Terrabacteria group; Cyanobacteria/Melainabacteria group; Cyanobacteria; Nostocales; Symphyonemataceae; Mastigocladopsis; Mastigocladopsis repens;
k141_5665586	104.856	8646	12225	cellular organisms; Bacteria; Terrabacteria group; Cyanobacteria/Melainabacteria group; Cyanobacteria; Oscillatoriophycideae; Oscillatoriales; Oscillatoriaceae; Moorea; Moorea bouillonii;
k141_522704	104.843	5815	8203	cellular organisms; Bacteria; Proteobacteria; Gammaproteobacteria; Alteromonadales; Pseudoalteromonadaceae; Psychrosphaera; Psychrosphaera haliotis;
k141_3837353	104.765	3591	5073	Unclassified
k141_2408976	104.752	12300	17402	cellular organisms; Bacteria; Terrabacteria group; Cyanobacteria/Melainabacteria group; Cyanobacteria; Oscillatoriophycideae; Oscillatoriales; Oscillatoriaceae; Okeania; Okeania hirsuta;
k141_4156465	104.735	5015	7095	cellular organisms; Bacteria; Proteobacteria; Gammaproteobacteria; Alteromonadales; Pseudoalteromonadaceae; Psychrosphaera; Psychrosphaera haliotis;
k141_360035	104.675	3843	5444	cellular organisms; Bacteria; Terrabacteria group; Actinobacteria; Acidimicrobiia; Acidimicrobiales; Ilumatobacteraceae; Ilumatobacter; Ilumatobacter coccineus;
k141_2139108	104.578	4408	6241	cellular organisms; Bacteria; Proteobacteria; Gammaproteobacteria; Alteromonadales; Pseudoalteromonadaceae; Psychrosphaera; Psychrosphaera saromensis;
k141_4873285	104.551	6009	8517	cellular organisms; Bacteria; Terrabacteria group; Cyanobacteria/Melainabacteria group; Cyanobacteria; Oscillatoriophycideae; Oscillatoriales; Oscillatoriaceae; Limnoraphis; Limnoraphis robusta;
k141_401666	104.536	9691	13745	cellular organisms; Bacteria; Proteobacteria; Gammaproteobacteria; Alteromonadales; Alteromonadaceae; Alteromonas; Alteromonas mediterranea;
k141_269758	104.51	16918	24024	cellular organisms; Bacteria; Terrabacteria group; Cyanobacteria/Melainabacteria group; Cyanobacteria; Oscillatoriophycideae; Oscillatoriales; Oscillatoriaceae; Limnoraphis; Limnoraphis robusta;
k141_1889429	104.474	5615	7980	cellular organisms; Bacteria; Terrabacteria group; Cyanobacteria/Melainabacteria group; Cyanobacteria; Oscillatoriophycideae; Oscillatoriales; Oscillatoriaceae; Phormidium; Phormidium tenue;
k141_1194746	104.47	10077	14285	cellular organisms; Bacteria; Terrabacteria group; Cyanobacteria/Melainabacteria group; Cyanobacteria; Oscillatoriophycideae; Oscillatoriales; Oscillatoriaceae; Moorea; Moorea producens;
k141_2404993	104.438	3977	5635	cellular organisms; Bacteria; Proteobacteria; Gammaproteobacteria; Alteromonadales; Pseudoalteromonadaceae; Psychrosphaera; Psychrosphaera haliotis;
k141_697574	104.43	7771	11035	cellular organisms; Bacteria; Proteobacteria; Gammaproteobacteria; Alteromonadales; Pseudoalteromonadaceae; Psychrosphaera; Psychrosphaera haliotis;
k141_2567785	104.42	5889	8350	cellular organisms; Bacteria; Proteobacteria; Gammaproteobacteria; Alteromonadales; Pseudoalteromonadaceae; Psychrosphaera; Psychrosphaera haliotis;
k141_2498402	104.411	4069	5769	cellular organisms; Bacteria; Terrabacteria group; Cyanobacteria/Melainabacteria group; Cyanobacteria; Oscillatoriophycideae; Oscillatoriales; Oscillatoriaceae; Limnoraphis; Limnoraphis robusta;
k141_805496	104.314	5227	7415	cellular organisms; Bacteria; Terrabacteria group; Cyanobacteria/Melainabacteria group; Cyanobacteria; Oscillatoriophycideae; Oscillatoriales; Oscillatoriaceae; Lyngbya; Lyngbya aestuarii;
k141_4870653	104.297	3594	5073	cellular organisms; Bacteria; Proteobacteria; Gammaproteobacteria; Alteromonadales; Pseudoalteromonadaceae; Psychrosphaera; Psychrosphaera haliotis;
k141_1422805	104.251	13069	18615	cellular organisms; Bacteria; Proteobacteria; Alphaproteobacteria; Rhodobacterales; Rhodobacteraceae; Phaeobacter; unclassified Phaeobacter; Phaeobacter sp. 22II1-1F12B;
k141_1449423	104.223	6679	9491	cellular organisms; Bacteria; Terrabacteria group; Cyanobacteria/Melainabacteria group; Cyanobacteria; Oscillatoriophycideae; Oscillatoriales; Oscillatoriaceae; Lyngbya;
k141_505579	104.193	5074	7223	cellular organisms; Bacteria; Terrabacteria group; Cyanobacteria/Melainabacteria group; Cyanobacteria; Oscillatoriophycideae; Oscillatoriales; Oscillatoriaceae; Limnoraphis; Limnoraphis robusta;
k141_1692207	104.17	7017	10000	cellular organisms; Bacteria; Terrabacteria group; Cyanobacteria/Melainabacteria group; Cyanobacteria; Oscillatoriophycideae; Oscillatoriales; Oscillatoriaceae; Lyngbya;
k141_691484	104.147	4655	6638	cellular organisms; Bacteria; Terrabacteria group; Cyanobacteria/Melainabacteria group; Cyanobacteria; Nostocales; Scytonemataceae; Scytonema; Scytonema tolypothrichoides;
k141_3826130	104.134	8846	12592	cellular organisms; Bacteria; Terrabacteria group; Cyanobacteria/Melainabacteria group; Cyanobacteria; Oscillatoriophycideae; Oscillatoriales; Microcoleaceae; Planktothrix; Planktothrix tepida;
k141_1602141	104.098	3970	5652	cellular organisms; Bacteria; Proteobacteria; Gammaproteobacteria; Alteromonadales; Pseudoalteromonadaceae; Psychrosphaera; Psychrosphaera haliotis;
k141_4205993	104.094	4766	6784	cellular organisms; Bacteria; Proteobacteria; Gammaproteobacteria; Alteromonadales; Alteromonadaceae; Alteromonas; Alteromonas mediterranea;
k141_510978	104.054	3684	5257	cellular organisms; Bacteria; Proteobacteria; Gammaproteobacteria; Alteromonadales; Alteromonadaceae; Alteromonas; Alteromonas mediterranea;
k141_1542997	104.017	5966	8498	cellular organisms; Bacteria; Terrabacteria group; Cyanobacteria/Melainabacteria group; Cyanobacteria; Pleurocapsales; Xenococcaceae; Xenococcus; unclassified Xenococcus; Xenococcus sp. PCC 73Unclassified5;
k141_2624657	103.948	9514	13543	cellular organisms; Bacteria; Proteobacteria; Gammaproteobacteria; Alteromonadales; Alteromonadaceae; Alteromonas; Alteromonas mediterranea;
k141_1091971	103.92	4977	7082	cellular organisms; Bacteria; Proteobacteria; Gammaproteobacteria; Alteromonadales; Alteromonadaceae; Glaciecola; Glaciecola pallidula;
k141_1976144	103.867	5123	7325	cellular organisms; Bacteria; Proteobacteria; Gammaproteobacteria; Alteromonadales; Pseudoalteromonadaceae; Psychrosphaera; Psychrosphaera haliotis;
k141_404977	103.801	5667	8103	cellular organisms; Bacteria; Proteobacteria; Gammaproteobacteria; Alteromonadales; Pseudoalteromonadaceae; Psychrosphaera; Psychrosphaera haliotis;
k141_1099537	103.777	5396	7678	cellular organisms; Bacteria; Terrabacteria group; Cyanobacteria/Melainabacteria group; Cyanobacteria; Oscillatoriophycideae; Oscillatoriales; Oscillatoriaceae; Lyngbya; unclassified Lyngbya; Lyngbya sp. PCC 81Unclassified6;
k141_1334097	103.737	8796	12542	cellular organisms; Bacteria; Terrabacteria group; Cyanobacteria/Melainabacteria group; Cyanobacteria; Oscillatoriophycideae; Oscillatoriales; Coleofasciculaceae; Geitlerinema; unclassified Geitlerinema; Geitlerinema sp. PCC 74Unclassified7;
k141_912935	103.666	13643	19487	Viruses; Phycodnaviridae; Phaeovirus; Ectocarpus siliculosus virus 1;
k141_654014	103.63	5101	7281	cellular organisms; Bacteria; Proteobacteria; Gammaproteobacteria; Alteromonadales; Pseudoalteromonadaceae; Psychrosphaera; Psychrosphaera haliotis;
k141_433218	103.605	8145	11628	cellular organisms; Bacteria; Terrabacteria group; Cyanobacteria/Melainabacteria group; Cyanobacteria;
k141_5900453	103.532	6534	9328	cellular organisms; Bacteria; Proteobacteria; Acidithiobacillia; Acidithiobacillales; Acidithiobacillaceae; Acidithiobacillus; unclassified Acidithiobacillus; Acidithiobacillus sp. GGI-221;
k141_482154	103.53	3812	5383	cellular organisms; Bacteria; Proteobacteria; Gammaproteobacteria; Alteromonadales; Pseudoalteromonadaceae; Pseudoalteromonas; Pseudoalteromonas agarivorans;
k141_27183	103.457	7115	10176	cellular organisms; Bacteria; Proteobacteria; Gammaproteobacteria; Alteromonadales; Pseudoalteromonadaceae; Psychrosphaera; Psychrosphaera haliotis;
k141_2280208	103.44	3836	5502	cellular organisms; Bacteria; Proteobacteria; Gammaproteobacteria; Alteromonadales; Pseudoalteromonadaceae; Psychrosphaera; Psychrosphaera haliotis;
k141_86167	103.426	4662	6681	cellular organisms; Bacteria; Proteobacteria; Alphaproteobacteria; Rhodospirillales; Rhodospirillaceae; Nisaea; Nisaea denitrificans;
k141_526235	103.408	4326	6197	cellular organisms; Bacteria; Proteobacteria; Gammaproteobacteria; Alteromonadales; Alteromonadaceae; Alteromonas; Alteromonas mediterranea;
k141_247163	103.289	4477	6427	cellular organisms; Bacteria; Terrabacteria group; Cyanobacteria/Melainabacteria group; Cyanobacteria; Oscillatoriophycideae; Oscillatoriales; Oscillatoriaceae; Lyngbya;
k141_194657	103.226	6945	9980	cellular organisms; Bacteria; Proteobacteria; Gammaproteobacteria; Alteromonadales; Alteromonadaceae; Alteromonas; Alteromonas mediterranea;
k141_595867	103.22	5982	8567	cellular organisms; Bacteria; Proteobacteria; Gammaproteobacteria; Alteromonadales; Pseudoalteromonadaceae; Psychrosphaera; Psychrosphaera haliotis;
k141_3044079	103.213	5634	8064	cellular organisms; Bacteria; Proteobacteria; Gammaproteobacteria; Alteromonadales; Pseudoalteromonadaceae; Psychrosphaera; Psychrosphaera haliotis;
k141_3682683	103.122	5658	8127	cellular organisms; Bacteria; Terrabacteria group; Cyanobacteria/Melainabacteria group; Cyanobacteria; Oscillatoriophycideae; Oscillatoriales; Microcoleaceae; Planktothrix; Planktothrix serta;
k141_2653107	102.936	3542	5099	cellular organisms; Bacteria; Proteobacteria; Gammaproteobacteria; Alteromonadales; Pseudoalteromonadaceae; Psychrosphaera; Psychrosphaera haliotis;
k141_2150166	102.935	10477	15115	cellular organisms; Bacteria; Proteobacteria; Gammaproteobacteria; Alteromonadales; Alteromonadaceae; Alteromonas; Alteromonas mediterranea;
k141_1116296	102.878	7082	10215	cellular organisms; Bacteria; Terrabacteria group; Cyanobacteria/Melainabacteria group; Cyanobacteria; Oscillatoriophycideae; Oscillatoriales; Oscillatoriaceae; Lyngbya;
k141_535727	102.804	3779	5430	cellular organisms; Bacteria; Proteobacteria; Gammaproteobacteria; unclassified Gammaproteobacteria; Alkalimonas; Alkalimonas amylolytica;
k141_1017033	102.727	4489	6470	Unclassified
k141_589572	102.713	6995	10099	cellular organisms; Bacteria; Proteobacteria; Alphaproteobacteria; Rhodobacterales; Rhodobacteraceae; Actibacterium; Actibacterium pelagium;
k141_5440533	102.705	7087	10218	cellular organisms; Eukaryota; Viridiplantae; Chlorophyta; Ulvophyceae; TCBD clade; Bryopsidales; Bryopsidaceae; Bryopsis;
k141_952182	102.641	5186	7483	cellular organisms; Bacteria; Proteobacteria; Gammaproteobacteria; Alteromonadales; Pseudoalteromonadaceae; Psychrosphaera; Psychrosphaera haliotis;
k141_2024913	102.628	5725	8282	cellular organisms; Bacteria; Terrabacteria group; Cyanobacteria/Melainabacteria group; Cyanobacteria; Nostocales; Calotrichaceae; Calothrix; Calothrix rhizosoleniae;
k141_2664181	102.615	11418	16472	cellular organisms; Bacteria; Terrabacteria group; Cyanobacteria/Melainabacteria group; Cyanobacteria; Oscillatoriophycideae; Oscillatoriales; Microcoleaceae;
k141_1572647	102.544	9616	13899	cellular organisms; Bacteria; Proteobacteria; Gammaproteobacteria; Alteromonadales; Pseudoalteromonadaceae; Psychrosphaera; Psychrosphaera haliotis;
k141_3275631	102.422	4853	7013	cellular organisms; Bacteria; Proteobacteria; Gammaproteobacteria; Alteromonadales; Alteromonadaceae; Alteromonas; Alteromonas mediterranea;
k141_1079528	102.204	3979	5765	cellular organisms; Bacteria; Proteobacteria; Gammaproteobacteria; Alteromonadales; Alteromonadaceae; Alteromonas; Alteromonas mediterranea;
k141_3434476	102.118	3871	5609	cellular organisms; Bacteria; Proteobacteria; Gammaproteobacteria; Alteromonadales; Pseudoalteromonadaceae; Psychrosphaera; Psychrosphaera haliotis;
k141_96902	102.086	5327	7731	cellular organisms; Bacteria; Terrabacteria group; Cyanobacteria/Melainabacteria group; Cyanobacteria; Oscillatoriophycideae; Oscillatoriales; Oscillatoriaceae; Lyngbya; Lyngbya aestuarii;
k141_29685	102.061	4117	5986	cellular organisms; Bacteria; Proteobacteria; Gammaproteobacteria; Alteromonadales; Pseudoalteromonadaceae; Psychrosphaera; Psychrosphaera haliotis;
k141_4567872	102.051	4678	6794	cellular organisms; Bacteria; Proteobacteria; Gammaproteobacteria; Alteromonadales; Pseudoalteromonadaceae; Psychrosphaera; Psychrosphaera haliotis;
k141_1814607	101.97	4275	6182	cellular organisms; Bacteria; Proteobacteria; Alphaproteobacteria; Rhizobiales; Bradyrhizobiaceae; Bradyrhizobium; unclassified Bradyrhizobium; Bradyrhizobium sp. URHAUnclassifiedUnclassifiedUnclassified2;
k141_3461631	101.965	8298	12082	cellular organisms; Bacteria; Terrabacteria group; Cyanobacteria/Melainabacteria group; Cyanobacteria; Oscillatoriophycideae; Oscillatoriales; Oscillatoriaceae; Limnoraphis; Limnoraphis robusta;
k141_3845471	101.953	3466	5026	cellular organisms; Bacteria; Terrabacteria group; Cyanobacteria/Melainabacteria group; Cyanobacteria; Oscillatoriophycideae; Oscillatoriales; Oscillatoriaceae; Lyngbya; Lyngbya aestuarii;
k141_1404443	101.932	6468	9415	cellular organisms; Bacteria; Proteobacteria; Gammaproteobacteria; Alteromonadales; Pseudoalteromonadaceae; Psychrosphaera; Psychrosphaera haliotis;
k141_3916694	101.921	3874	5644	cellular organisms; Bacteria; Terrabacteria group; Cyanobacteria/Melainabacteria group; Cyanobacteria; Oscillatoriophycideae; Oscillatoriales; unclassified Oscillatoriales; unclassified Oscillatoriales (miscellaneous); Oscillatoriales cyanobacterium CG2_3Unclassified_4Unclassified_61;
k141_586225	101.853	3670	5322	Unclassified
k141_5397329	101.82	3535	5154	cellular organisms; Bacteria; Terrabacteria group; Cyanobacteria/Melainabacteria group; Cyanobacteria; Oscillatoriophycideae; Oscillatoriales; Oscillatoriaceae; Okeania; Okeania hirsuta;
k141_18543	101.811	7101	10307	cellular organisms; Bacteria; Terrabacteria group; Actinobacteria; Acidimicrobiia; Acidimicrobiales; unclassified Acidimicrobiales; Acidimicrobiales bacterium;
k141_1268749	101.782	6087	8876	cellular organisms; Bacteria; Proteobacteria; Gammaproteobacteria; Alteromonadales; Alteromonadaceae; Alteromonas; Alteromonas mediterranea;
k141_1289893	101.681	5499	8032	cellular organisms; Bacteria; Proteobacteria; Gammaproteobacteria; Alteromonadales; Pseudoalteromonadaceae; Psychrosphaera; Psychrosphaera haliotis;
k141_334965	101.64	5963	8705	cellular organisms; Bacteria; Terrabacteria group; Cyanobacteria/Melainabacteria group; Cyanobacteria; Oscillatoriophycideae; Oscillatoriales; Microcoleaceae; Arthrospira;
k141_1783396	101.608	26293	38384	cellular organisms; Bacteria; Terrabacteria group; Cyanobacteria/Melainabacteria group; Cyanobacteria; Oscillatoriophycideae; Oscillatoriales; Oscillatoriaceae; Lyngbya;
k141_2752172	101.604	4153	6051	cellular organisms; Bacteria; Proteobacteria; Gammaproteobacteria; Alteromonadales; Alteromonadaceae; Alteromonas; Alteromonas mediterranea;
k141_6143562	101.514	4744	6808	cellular organisms; Bacteria; Terrabacteria group; Cyanobacteria/Melainabacteria group; Cyanobacteria; Oscillatoriophycideae; Oscillatoriales; Microcoleaceae; Trichodesmium; Trichodesmium erythraeum;
k141_627495	101.508	10219	14938	cellular organisms; Bacteria; Proteobacteria; Gammaproteobacteria; Alteromonadales; Pseudoalteromonadaceae; Psychrosphaera; Psychrosphaera haliotis;
k141_3902033	101.477	7235	9857	cellular organisms; Bacteria; Proteobacteria; Gammaproteobacteria; Thiotrichales; Thiotrichaceae; Cocleimonas; Cocleimonas flava;
k141_421378	101.466	7635	11151	cellular organisms; Bacteria; Proteobacteria; Alphaproteobacteria; Rhodobacterales; Rhodobacteraceae;
k141_2849997	101.444	3723	5418	cellular organisms; Bacteria; Proteobacteria; Gammaproteobacteria; Alteromonadales; Pseudoalteromonadaceae; Psychrosphaera; Psychrosphaera haliotis;
k141_1711498	101.438	6626	9705	cellular organisms; Bacteria; Proteobacteria; Gammaproteobacteria; Alteromonadales; Pseudoalteromonadaceae; Psychrosphaera; Psychrosphaera haliotis;
k141_5019547	101.403	5168	7534	cellular organisms; Eukaryota; Sar; Stramenopiles; Ochrophyta; PX clade; Phaeophyceae; Ectocarpales; Ectocarpaceae; Ectocarpus; Ectocarpus siliculosus;
k141_2515647	101.378	6888	10052	cellular organisms; Bacteria; Terrabacteria group; Cyanobacteria/Melainabacteria group; Cyanobacteria; Oscillatoriophycideae; Oscillatoriales; Oscillatoriaceae; Limnoraphis; Limnoraphis robusta;
k141_2277764	101.274	6730	9845	cellular organisms; Bacteria; Terrabacteria group; Cyanobacteria/Melainabacteria group; Cyanobacteria; Oscillatoriophycideae; Oscillatoriales; Oscillatoriaceae; Limnoraphis; Limnoraphis robusta;
k141_4559330	101.235	4557	6652	cellular organisms; Bacteria; Proteobacteria; Alphaproteobacteria; Rhodobacterales; Rhodobacteraceae;
k141_4176887	101.191	13222	19364	cellular organisms; Bacteria; Terrabacteria group; Cyanobacteria/Melainabacteria group; Cyanobacteria; Oscillatoriophycideae; Oscillatoriales; Microcoleaceae;
k141_2188766	101.114	4645	6812	cellular organisms; Bacteria; Proteobacteria; Gammaproteobacteria; Alteromonadales; Alteromonadaceae; Alteromonas; Alteromonas mediterranea;
k141_3450710	101.101	21922	32185	cellular organisms; Bacteria; Terrabacteria group; Cyanobacteria/Melainabacteria group; Cyanobacteria; Oscillatoriophycideae; Oscillatoriales; Oscillatoriaceae; Lyngbya; Lyngbya aestuarii;
k141_874293	101.026	8813	12919	cellular organisms; Bacteria; Proteobacteria; Gammaproteobacteria; Alteromonadales; Alteromonadaceae; Alteromonas; Alteromonas mediterranea;
k141_1164677	100.971	6356	9318	cellular organisms; Bacteria; Proteobacteria; Gammaproteobacteria; Alteromonadales; Alteromonadaceae; Alteromonas; unclassified Alteromonas; Alteromonas sp. KUL17;
k141_210926	100.874	3670	5381	cellular organisms; Bacteria; Proteobacteria; Gammaproteobacteria; Alteromonadales; Pseudoalteromonadaceae; Psychrosphaera; Psychrosphaera haliotis;
k141_559369	100.824	5100	7500	cellular organisms; Bacteria; Proteobacteria; Gammaproteobacteria; Alteromonadales; Pseudoalteromonadaceae; Psychrosphaera; Psychrosphaera haliotis;
k141_1911308	100.674	5936	8723	cellular organisms; Bacteria; Proteobacteria; Gammaproteobacteria; Alteromonadales; Alteromonadaceae; Alteromonas; Alteromonas mediterranea;
k141_74664	100.659	10005	14748	cellular organisms; Bacteria; Terrabacteria group; Cyanobacteria/Melainabacteria group; Cyanobacteria; Oscillatoriophycideae; Oscillatoriales; Oscillatoriaceae; Limnoraphis; Limnoraphis robusta;
k141_275431	100.626	7990	11779	cellular organisms; Bacteria; Proteobacteria; Gammaproteobacteria; Alteromonadales; Alteromonadaceae; Catenovulum; Catenovulum maritimum;
k141_1297623	100.566	4501	6628	cellular organisms; Bacteria; Proteobacteria; Alphaproteobacteria; Rhodospirillales; Rhodospirillaceae; Tistlia; Tistlia consotensis;
k141_1127488	100.541	5634	8317	cellular organisms; Bacteria; Proteobacteria; Gammaproteobacteria; Alteromonadales; Alteromonadaceae; Alteromonas; Alteromonas mediterranea;
k141_355788	100.517	5214	7680	cellular organisms; Bacteria; Proteobacteria; Gammaproteobacteria; Alteromonadales; Pseudoalteromonadaceae; Psychrosphaera; Psychrosphaera haliotis;
k141_1973570	100.347	4085	6035	cellular organisms; Bacteria; Proteobacteria; Gammaproteobacteria; Alteromonadales; Pseudoalteromonadaceae; Psychrosphaera; Psychrosphaera haliotis;
k141_4553144	100.276	4235	6266	cellular organisms; Bacteria; Proteobacteria; Gammaproteobacteria; Alteromonadales; Alteromonadaceae; Alteromonas; unclassified Alteromonas; Alteromonas sp. RKMC-UnclassifiedUnclassified9;
k141_3647420	100.231	6369	9407	cellular organisms; Bacteria; Proteobacteria; Gammaproteobacteria; Alteromonadales; Pseudoalteromonadaceae; Psychrosphaera; Psychrosphaera saromensis;
k141_5185040	100.214	5980	8856	cellular organisms; Bacteria; Terrabacteria group; Cyanobacteria/Melainabacteria group; Cyanobacteria; Oscillatoriophycideae; Oscillatoriales; Oscillatoriaceae; Lyngbya; unclassified Lyngbya; Lyngbya sp. PCC 81Unclassified6;
k141_24217	100.104	5763	8474	cellular organisms; Bacteria; Proteobacteria; Gammaproteobacteria; Alteromonadales; Pseudoalteromonadaceae; Psychrosphaera; Psychrosphaera haliotis;
k141_1277919	100.084	6365	9307	cellular organisms; Bacteria; Proteobacteria; Gammaproteobacteria; Alteromonadales; Pseudoalteromonadaceae; Psychrosphaera; Psychrosphaera haliotis;
k141_2020262	100.066	7421	10975	cellular organisms; Bacteria; Proteobacteria; Gammaproteobacteria; Alteromonadales; Pseudoalteromonadaceae; Psychrosphaera; Psychrosphaera haliotis;
k141_1500073	100.041	4593	6809	cellular organisms; Bacteria; Proteobacteria; Gammaproteobacteria; unclassified Gammaproteobacteria; unclassified Gammaproteobacteria (miscellaneous); Gammaproteobacteria bacterium TMED95;
k141_2061240	100.032	3576	5298	cellular organisms; Bacteria; Proteobacteria; Gammaproteobacteria; Alteromonadales; Pseudoalteromonadaceae; Psychrosphaera; Psychrosphaera haliotis;
k141_2832318	100.005	4278	6338	cellular organisms; Bacteria; Proteobacteria; Gammaproteobacteria; Alteromonadales; Pseudoalteromonadaceae; Psychrosphaera; Psychrosphaera haliotis;
k141_547032	99.9295	3511	5163	cellular organisms; Bacteria; Proteobacteria; Gammaproteobacteria; Alteromonadales; Pseudoalteromonadaceae; Psychrosphaera; Psychrosphaera saromensis;
k141_5324618	99.916	32145	47796	Unclassified
k141_1180866	99.8825	3606	5344	cellular organisms; Bacteria; Proteobacteria; Alphaproteobacteria; Rhodospirillales; Rhodospirillaceae; unclassified Rhodospirillaceae; Rhodospirillaceae bacterium R148;
k141_1137079	99.7925	4215	6254	cellular organisms; Bacteria; Proteobacteria; Gammaproteobacteria; Alteromonadales; Pseudoalteromonadaceae; Psychrosphaera; Psychrosphaera haliotis;
k141_1810325	99.6719	4878	7245	cellular organisms; Bacteria; Proteobacteria; Alphaproteobacteria; Rhizobiales; Bradyrhizobiaceae; Bradyrhizobium; Bradyrhizobium lablabi;
k141_2452294	99.6716	3879	5770	cellular organisms; Bacteria; Proteobacteria; Gammaproteobacteria; Alteromonadales; Alteromonadaceae; Alteromonas; Alteromonas mediterranea;
k141_5108368	99.5573	6941	10361	cellular organisms; Bacteria; Terrabacteria group;
k141_1954774	99.5181	34203	51025	cellular organisms; Bacteria; Proteobacteria; Alphaproteobacteria; Rhizobiales; Methylocystaceae;
k141_6166168	99.4879	10095	15064	cellular organisms; Bacteria; unclassified Bacteria; Bacteria candidate phyla; Patescibacteria group; Parcubacteria group; Candidatus Nomurabacteria; Candidatus Nomurabacteria bacterium RIFCSPLOWO2_Unclassified1_FULL_33_24;
k141_415233	99.3784	6598	9846	cellular organisms; Bacteria; Terrabacteria group; Cyanobacteria/Melainabacteria group; Cyanobacteria; Oscillatoriophycideae; Oscillatoriales; Oscillatoriaceae; Lyngbya; unclassified Lyngbya; Lyngbya sp. PCC 81Unclassified6;
k141_714313	99.2905	3627	5395	cellular organisms; Bacteria; Proteobacteria; Gammaproteobacteria; Alteromonadales; Alteromonadaceae; Alteromonas; Alteromonas mediterranea;
k141_2136723	99.0371	8129	12167	cellular organisms; Bacteria; Terrabacteria group; Cyanobacteria/Melainabacteria group; Cyanobacteria; Nostocales; Calotrichaceae; Calothrix; Calothrix parasitica;
k141_3802377	99.0236	4340	6496	cellular organisms; Bacteria; Proteobacteria; Gammaproteobacteria; Alteromonadales; Pseudoalteromonadaceae; Psychrosphaera; Psychrosphaera haliotis;
k141_5236682	98.9639	3543	5295	cellular organisms; Bacteria; Terrabacteria group; Cyanobacteria/Melainabacteria group; Cyanobacteria; Oscillatoriophycideae; Oscillatoriales; Oscillatoriaceae; Lyngbya; Lyngbya aestuarii;
k141_4108685	98.7916	4562	6834	cellular organisms; Bacteria; Proteobacteria; Gammaproteobacteria; Alteromonadales; Alteromonadaceae; Catenovulum; unclassified Catenovulum; Catenovulum sp. CCB-QB4;
k141_636281	98.5923	8355	12561	cellular organisms; Bacteria; Proteobacteria; Gammaproteobacteria; Alteromonadales; Alteromonadaceae; Alteromonas; Alteromonas mediterranea;
k141_2385119	98.4675	5734	8633	cellular organisms; Bacteria; Terrabacteria group; Cyanobacteria/Melainabacteria group; Cyanobacteria; Pleurocapsales; Xenococcaceae; Xenococcus; unclassified Xenococcus; Xenococcus sp. PCC 73Unclassified5;
k141_2453699	98.425	3684	5543	cellular organisms; Bacteria; Terrabacteria group; Cyanobacteria/Melainabacteria group; Cyanobacteria; Oscillatoriophycideae; Oscillatoriales; Oscillatoriaceae; Limnoraphis; Limnoraphis robusta;
k141_2840543	98.3791	3451	5149	Unclassified
k141_1089593	98.3709	4007	6024	cellular organisms; Bacteria; Proteobacteria; Gammaproteobacteria; Alteromonadales; Alteromonadaceae; Catenovulum; Catenovulum sediminis;
k141_1281824	98.3195	7984	12013	cellular organisms; Bacteria; Terrabacteria group; Cyanobacteria/Melainabacteria group; Cyanobacteria; Synechococcales; Leptolyngbyaceae; Leptolyngbya; unclassified Leptolyngbya; Leptolyngbya sp. PCC 7375;
k141_1764393	98.311	8331	12508	cellular organisms; Bacteria; Terrabacteria group; Cyanobacteria/Melainabacteria group; Cyanobacteria; Oscillatoriophycideae; Oscillatoriales; Oscillatoriaceae; Limnoraphis; Limnoraphis robusta;
k141_3344185	98.2523	4605	6957	cellular organisms; Bacteria; Proteobacteria; Alphaproteobacteria; Rhodobacterales; Rhodobacteraceae; Labrenzia; unclassified Labrenzia;
k141_616717	98.2489	4244	6393	cellular organisms; Bacteria; Proteobacteria; Gammaproteobacteria; Alteromonadales; Pseudoalteromonadaceae; Psychrosphaera; Psychrosphaera haliotis;
k141_1026516	98.2102	5691	8558	cellular organisms; Bacteria; Terrabacteria group; Cyanobacteria/Melainabacteria group; Cyanobacteria; Oscillatoriophycideae; Oscillatoriales; Coleofasciculaceae; Roseofilum; Roseofilum reptotaenium; Roseofilum reptotaenium AO1-A;
k141_574746	98.1681	5513	8334	cellular organisms; Bacteria; Proteobacteria; Gammaproteobacteria; Alteromonadales; Pseudoalteromonadaceae; Psychrosphaera; Psychrosphaera haliotis;
k141_5126701	98.1134	4687	7088	cellular organisms; Bacteria; Proteobacteria; Gammaproteobacteria; Alteromonadales; Pseudoalteromonadaceae; Psychrosphaera; Psychrosphaera haliotis;
k141_658430	98.0039	6006	9081	cellular organisms; Bacteria; Proteobacteria; Gammaproteobacteria; Alteromonadales; Pseudoalteromonadaceae; Psychrosphaera; Psychrosphaera haliotis;
k141_5335968	97.9674	3644	5488	cellular organisms; Bacteria; Proteobacteria; Gammaproteobacteria; Alteromonadales; Pseudoalteromonadaceae; Psychrosphaera; Psychrosphaera haliotis;
k141_2174110	97.8541	5481	8314	cellular organisms; Bacteria; Proteobacteria; Gammaproteobacteria; Alteromonadales; Alteromonadaceae; Alteromonas; Alteromonas mediterranea;
k141_908026	97.8357	10255	15534	cellular organisms; Bacteria; Proteobacteria; Gammaproteobacteria; Alteromonadales; Pseudoalteromonadaceae; Psychrosphaera; Psychrosphaera haliotis;
k141_1990645	97.8334	3406	5139	cellular organisms; Bacteria; Proteobacteria; Gammaproteobacteria; Alteromonadales; Alteromonadaceae; Alteromonas; Alteromonas mediterranea;
k141_1008824	97.804	3577	5417	cellular organisms; Bacteria; Proteobacteria; Gammaproteobacteria; Alteromonadales; Pseudoalteromonadaceae; Psychrosphaera; Psychrosphaera haliotis;
k141_789973	97.7764	3316	5013	cellular organisms; Bacteria; Proteobacteria; Gammaproteobacteria; Alteromonadales; Alteromonadaceae; Alteromonas; Alteromonas mediterranea;
k141_412873	97.7629	4165	6296	cellular organisms; Bacteria; Proteobacteria; Gammaproteobacteria; Alteromonadales; Alteromonadaceae; Alteromonas; Alteromonas mediterranea;
k141_862118	97.6144	4746	7191	cellular organisms; Bacteria; Proteobacteria; Gammaproteobacteria; Alteromonadales; Pseudoalteromonadaceae; Psychrosphaera; Psychrosphaera haliotis;
k141_163324	97.5889	4528	6884	cellular organisms; Bacteria; Proteobacteria; Gammaproteobacteria; Alteromonadales; Pseudoalteromonadaceae; Pseudoalteromonas; Pseudoalteromonas phenolica;
k141_1353924	97.5715	8444	12865	cellular organisms; Bacteria; Terrabacteria group; Cyanobacteria/Melainabacteria group; Cyanobacteria; Oscillatoriophycideae; Oscillatoriales; Oscillatoriaceae; Moorea; Moorea producens;
k141_3888867	97.541	4905	7444	cellular organisms; Bacteria; Terrabacteria group; Cyanobacteria/Melainabacteria group; Cyanobacteria; Nostocales;
k141_925633	97.507	3499	5298	cellular organisms; Bacteria; Proteobacteria; Gammaproteobacteria; Alteromonadales; Alteromonadaceae; Alteromonas; Alteromonas mediterranea;
k141_4489799	97.4969	4619	6994	cellular organisms; Bacteria; Proteobacteria; Gammaproteobacteria; Alteromonadales; Alteromonadaceae; Alteromonas; Alteromonas mediterranea;
k141_136556	97.4861	11159	16994	cellular organisms; Bacteria; Proteobacteria; Gammaproteobacteria; Alteromonadales; Pseudoalteromonadaceae; Psychrosphaera; Psychrosphaera haliotis;
k141_1062920	97.4458	6205	9437	cellular organisms; Bacteria; Terrabacteria group; Cyanobacteria/Melainabacteria group; Cyanobacteria; Oscillatoriophycideae; Oscillatoriales; Oscillatoriaceae; Lyngbya; Lyngbya aestuarii;
k141_4448380	97.4331	4623	7035	cellular organisms; Bacteria; Terrabacteria group; Cyanobacteria/Melainabacteria group; Cyanobacteria; Nostocales; Nostocaceae; Trichormus;
k141_5784502	97.383	4379	6571	cellular organisms; Bacteria; Proteobacteria; Gammaproteobacteria; Alteromonadales; Alteromonadaceae; Alteromonas; Alteromonas mediterranea;
k141_949257	97.359	7529	11457	cellular organisms; Bacteria; Proteobacteria; Gammaproteobacteria; Alteromonadales; Pseudoalteromonadaceae; Psychrosphaera; Psychrosphaera haliotis;
k141_2429545	97.3439	6631	10114	cellular organisms; Bacteria; Proteobacteria; Gammaproteobacteria; Alteromonadales; Alteromonadaceae; Alteromonas; Alteromonas mediterranea;
k141_218271	97.144	9343	14280	cellular organisms; Bacteria; Terrabacteria group; Cyanobacteria/Melainabacteria group; Cyanobacteria; Oscillatoriophycideae; Oscillatoriales; Oscillatoriaceae; Limnoraphis; Limnoraphis robusta;
k141_4497129	97.1043	3517	5349	cellular organisms; Bacteria; Terrabacteria group; Cyanobacteria/Melainabacteria group; Cyanobacteria; Synechococcales; Leptolyngbyaceae; Leptolyngbya; unclassified Leptolyngbya; Leptolyngbya sp. PCC 64Unclassified6;
k141_2138303	96.9863	12864	19602	cellular organisms; Bacteria; Proteobacteria; Gammaproteobacteria;
k141_1717200	96.9551	3384	5166	cellular organisms; Bacteria; Proteobacteria; Gammaproteobacteria; Alteromonadales; Pseudoalteromonadaceae; Psychrosphaera; Psychrosphaera haliotis;
k141_2230569	96.9452	3693	5640	cellular organisms; Bacteria; Terrabacteria group; Cyanobacteria/Melainabacteria group; Cyanobacteria; Oscillatoriophycideae; Oscillatoriales; Microcoleaceae; Arthrospira;
k141_5581369	96.9328	6005	9172	cellular organisms; Bacteria; Proteobacteria; Gammaproteobacteria; Alteromonadales; Pseudoalteromonadaceae; Psychrosphaera; Psychrosphaera haliotis;
k141_1265996	96.9233	10711	16398	cellular organisms; Bacteria; Proteobacteria; Gammaproteobacteria; Alteromonadales; Pseudoalteromonadaceae; Psychrosphaera; Psychrosphaera haliotis;
k141_1812527	96.8537	3628	5536	cellular organisms; Bacteria; Proteobacteria; Gammaproteobacteria; Alteromonadales; Pseudoalteromonadaceae; Psychrosphaera; Psychrosphaera haliotis;
k141_1008846	96.8468	4091	6246	cellular organisms; Bacteria; Spirochaetes; Spirochaetia; Spirochaetales; Spirochaetaceae; unclassified Spirochaetaceae; Spirochaetaceae bacterium;
k141_2301908	96.7554	7436	11411	Viruses; Caudovirales; Podoviridae; unclassified Podoviridae;
k141_650536	96.6994	6084	9345	cellular organisms; Bacteria; Nitrospirae; unclassified Nitrospirae; Nitrospirae bacterium RBG_13_39_12;
k141_2728491	96.6324	4229	6490	cellular organisms; Bacteria; Proteobacteria; Gammaproteobacteria; Alteromonadales; Pseudoalteromonadaceae; Psychrosphaera; Psychrosphaera haliotis;
k141_446758	96.528	6422	9877	cellular organisms; Bacteria; Proteobacteria; Gammaproteobacteria; Alteromonadales; Pseudoalteromonadaceae; Psychrosphaera; Psychrosphaera haliotis;
k141_4406124	96.4	3329	5118	cellular organisms; Bacteria; Proteobacteria; Alphaproteobacteria;
k141_298087	96.3426	5129	7899	cellular organisms; Bacteria; Proteobacteria; Gammaproteobacteria; Alteromonadales; Alteromonadaceae; Alteromonas; Alteromonas mediterranea;
k141_167414	96.2845	3353	5146	cellular organisms; Bacteria; Proteobacteria; Gammaproteobacteria; Alteromonadales; Pseudoalteromonadaceae; Psychrosphaera; Psychrosphaera haliotis;
k141_2439381	96.1946	4404	6766	cellular organisms; Bacteria; Proteobacteria; Gammaproteobacteria; Alteromonadales; Alteromonadaceae; Alteromonas; Alteromonas mediterranea;
k141_2050289	96.182	3711	5710	cellular organisms; Bacteria; Terrabacteria group; Cyanobacteria/Melainabacteria group; Cyanobacteria; Oscillatoriophycideae; Oscillatoriales; Oscillatoriaceae; Lyngbya; unclassified Lyngbya; Lyngbya sp. PCC 81Unclassified6;
k141_399794	96.1095	6412	9886	cellular organisms; Bacteria; Proteobacteria; Gammaproteobacteria; Alteromonadales; Colwelliaceae; Thalassotalea; Thalassotalea euphylliae;
k141_1552861	96.0971	4779	7386	cellular organisms; Bacteria; Proteobacteria; Gammaproteobacteria; Alteromonadales; Alteromonadaceae; Alteromonas; Alteromonas mediterranea;
k141_1938400	96.0613	4728	7288	cellular organisms; Bacteria; Proteobacteria; Alphaproteobacteria; Rhodospirillales; Rhodospirillaceae; unclassified Rhodospirillaceae; Rhodospirillaceae bacterium;
k141_375926	96.0422	3338	5143	cellular organisms; Bacteria; Proteobacteria; Gammaproteobacteria; Alteromonadales; Pseudoalteromonadaceae; Psychrosphaera; Psychrosphaera saromensis;
k141_1147529	96.0234	4620	7142	cellular organisms; Bacteria; Proteobacteria; Gammaproteobacteria; Alteromonadales; Pseudoalteromonadaceae; Pseudoalteromonas; Pseudoalteromonas luteoviolacea; Pseudoalteromonas luteoviolacea B = ATCC 29581;
k141_384369	95.8914	3383	5177	cellular organisms; Bacteria; Proteobacteria; Gammaproteobacteria; Alteromonadales; Alteromonadaceae; Alteromonas;
k141_778002	95.8569	3316	5122	cellular organisms; Bacteria; Proteobacteria; Alphaproteobacteria; Rhodobacterales; Rhodobacteraceae; Roseobacter; unclassified Roseobacter; Roseobacter sp. CCS2;
k141_469839	95.8264	3310	5116	cellular organisms; Bacteria; Proteobacteria; Gammaproteobacteria; Alteromonadales; Pseudoalteromonadaceae; Psychrosphaera; Psychrosphaera haliotis;
k141_2859907	95.7924	3327	5154	cellular organisms; Bacteria; Proteobacteria; Gammaproteobacteria; Alteromonadales; Alteromonadaceae; Alteromonas; Alteromonas mediterranea;
k141_772906	95.7686	3576	5536	cellular organisms; Bacteria; Proteobacteria; Gammaproteobacteria; Alteromonadales; Alteromonadaceae; Alteromonas; Alteromonas mediterranea;
k141_2171345	95.7025	5537	8542	cellular organisms; Bacteria; Proteobacteria; Gammaproteobacteria; Alteromonadales; Alteromonadaceae; Alteromonas; Alteromonas mediterranea;
k141_835682	95.6886	3233	5010	cellular organisms; Bacteria; Proteobacteria; Gammaproteobacteria; Alteromonadales; Alteromonadaceae; Alteromonas; Alteromonas mediterranea;
k141_568047	95.6803	6194	9557	cellular organisms; Bacteria; Terrabacteria group; Cyanobacteria/Melainabacteria group; Cyanobacteria; Oscillatoriophycideae; Oscillatoriales; Oscillatoriaceae; Lyngbya; Lyngbya aestuarii;
k141_859772	95.6746	7625	11817	cellular organisms; Bacteria; Proteobacteria; Alphaproteobacteria; Rhizobiales; Rhizobiaceae; Sinorhizobium/Ensifer group; Ensifer; Ensifer adhaerens;
k141_1642737	95.662	4986	7657	cellular organisms; Bacteria; Terrabacteria group; Cyanobacteria/Melainabacteria group; Cyanobacteria; Oscillatoriophycideae; Oscillatoriales; Oscillatoriaceae; Lyngbya; unclassified Lyngbya; Lyngbya sp. PCC 81Unclassified6;
k141_551111	95.626	11949	18502	cellular organisms; Bacteria; Proteobacteria; Gammaproteobacteria; Alteromonadales; Pseudoalteromonadaceae; Psychrosphaera; Psychrosphaera haliotis;
k141_1607345	95.6056	4107	6357	cellular organisms; Bacteria; Proteobacteria; Gammaproteobacteria; Alteromonadales; Alteromonadaceae; Alteromonas; Alteromonas mediterranea;
k141_1510891	95.5466	9050	14041	Unclassified
k141_4019426	95.3784	3465	5388	cellular organisms; Bacteria; Proteobacteria; Gammaproteobacteria; Alteromonadales; Alteromonadaceae; Alteromonas; Alteromonas mediterranea;
k141_560953	95.3575	3265	5066	Unclassified
k141_170163	95.3275	5728	8897	cellular organisms; Bacteria; Proteobacteria; Gammaproteobacteria; Alteromonadales; Alteromonadaceae; Alteromonas; Alteromonas mediterranea;
k141_2085095	95.2822	28839	44850	cellular organisms; Bacteria; FCB group; Bacteroidetes/Chlorobi group; Bacteroidetes; Flavobacteriia; Flavobacteriales; Flavobacteriaceae; Flavobacterium; Flavobacterium kingsejongi;
k141_335235	95.273	7259	11320	cellular organisms; Bacteria; Proteobacteria; Gammaproteobacteria; Alteromonadales; Alteromonadaceae; Alteromonas; Alteromonas mediterranea;
k141_1363633	95.2634	4871	7571	cellular organisms; Bacteria; Proteobacteria; Gammaproteobacteria; Alteromonadales; Alteromonadaceae; Alteromonas; Alteromonas mediterranea;
k141_269691	95.2077	10568	16430	cellular organisms; Bacteria; Proteobacteria; Gammaproteobacteria; Alteromonadales; Pseudoalteromonadaceae; Psychrosphaera; Psychrosphaera haliotis;
k141_5080824	95.1449	4824	7536	Unclassified
k141_1612246	95.0587	3666	5703	cellular organisms; Bacteria; Proteobacteria; Gammaproteobacteria; Alteromonadales; Pseudoalteromonadaceae; Psychrosphaera; Psychrosphaera saromensis;
k141_3750540	95.0348	6019	9384	cellular organisms; Bacteria; Terrabacteria group; Cyanobacteria/Melainabacteria group; Cyanobacteria; Oscillatoriophycideae; Oscillatoriales; Gomontiellaceae; Hormoscilla; unclassified Hormoscilla; Hormoscilla sp. GUM2Unclassified2;
k141_1021524	94.9806	3220	5013	cellular organisms; Bacteria; Proteobacteria; Gammaproteobacteria; Alteromonadales; Pseudoalteromonadaceae; Psychrosphaera; Psychrosphaera haliotis;
k141_5714453	94.939	4157	6497	cellular organisms; Bacteria; Terrabacteria group; Cyanobacteria/Melainabacteria group; Cyanobacteria; unclassified Cyanobacteria; unclassified Cyanobacteria (miscellaneous); filamentous cyanobacterium Phorm 46;
k141_503514	94.9385	5842	9126	cellular organisms; Bacteria; Proteobacteria; Gammaproteobacteria; Alteromonadales; Alteromonadaceae; Alteromonas; Alteromonas mediterranea;
k141_5997417	94.9204	6874	10723	cellular organisms; Bacteria; Terrabacteria group; Cyanobacteria/Melainabacteria group; Cyanobacteria; Nostocales; Scytonemataceae; Scytonema; unclassified Scytonema; Scytonema sp. HK-Unclassified5;
k141_2879039	94.8899	3296	5140	cellular organisms; Bacteria; Proteobacteria; Gammaproteobacteria; Alteromonadales; Pseudoalteromonadaceae; Psychrosphaera; Psychrosphaera haliotis;
k141_291062	94.8157	8977	14045	cellular organisms; Bacteria; Proteobacteria; Gammaproteobacteria; Alteromonadales; Alteromonadaceae; Alteromonas; Alteromonas mediterranea;
k141_3371477	94.6868	12333	19281	cellular organisms; Bacteria; Terrabacteria group; Cyanobacteria/Melainabacteria group; Cyanobacteria; Nostocales; Calotrichaceae; Calothrix; Calothrix rhizosoleniae;
k141_1723868	94.5886	3912	6108	cellular organisms; Bacteria; Proteobacteria; Gammaproteobacteria; Alteromonadales; Pseudoalteromonadaceae; Psychrosphaera; Psychrosphaera saromensis;
k141_17759	94.5709	3198	5015	cellular organisms; Bacteria; Proteobacteria; Gammaproteobacteria; Alteromonadales; Pseudoalteromonadaceae; Psychrosphaera; Psychrosphaera saromensis;
k141_273998	94.5388	4121	6453	cellular organisms; Bacteria; Proteobacteria; Gammaproteobacteria; Alteromonadales; Alteromonadaceae; Alteromonas; Alteromonas mediterranea;
k141_665834	94.5026	3997	6263	cellular organisms; Bacteria; Proteobacteria; Gammaproteobacteria; Alteromonadales; Alteromonadaceae; Alteromonas; Alteromonas mediterranea;
k141_1357226	94.2405	5356	8396	cellular organisms; Bacteria; Terrabacteria group; Cyanobacteria/Melainabacteria group; Cyanobacteria; Oscillatoriophycideae; Oscillatoriales; Microcoleaceae; Planktothrix; Planktothrix serta;
k141_2304059	94.2389	7991	12584	cellular organisms; Bacteria; Terrabacteria group; Cyanobacteria/Melainabacteria group; Cyanobacteria; Oscillatoriophycideae; Oscillatoriales; Oscillatoriaceae; Moorea; Moorea producens;
k141_1549546	94.1233	17222	27048	cellular organisms; Bacteria; Terrabacteria group; Cyanobacteria/Melainabacteria group; Cyanobacteria; Oscillatoriophycideae; Oscillatoriales; Oscillatoriaceae; Lyngbya; Lyngbya aestuarii;
k141_2757494	93.9645	5308	8364	cellular organisms; Bacteria; Proteobacteria; Gammaproteobacteria; Alteromonadales; Alteromonadaceae; Alteromonas; Alteromonas mediterranea;
k141_1606872	93.8748	3178	5002	Unclassified
k141_5325304	93.7845	4681	7403	cellular organisms; Bacteria; Terrabacteria group; Cyanobacteria/Melainabacteria group; Cyanobacteria; Oscillatoriophycideae; Chroococcales; Microcystaceae; Microcystis;
k141_902477	93.5803	5405	8567	cellular organisms; Bacteria; Proteobacteria; Gammaproteobacteria; Alteromonadales; Alteromonadaceae; Alteromonas; Alteromonas mediterranea;
k141_995651	93.4236	4151	6580	cellular organisms; Bacteria; Proteobacteria; Alphaproteobacteria; Rhodobacterales; Rhodobacteraceae; Halocynthiibacter; Halocynthiibacter arcticus;
k141_5109429	93.4101	5446	8633	cellular organisms; Bacteria; Proteobacteria; Gammaproteobacteria; Alteromonadales; Alteromonadaceae; Alteromonas; Alteromonas mediterranea;
k141_3682397	93.3919	3646	5752	cellular organisms; Bacteria; Proteobacteria; Gammaproteobacteria; Alteromonadales; Alteromonadaceae; Alteromonas;
k141_813078	93.3847	4725	7505	cellular organisms; Bacteria; Proteobacteria; Gammaproteobacteria; Alteromonadales; Pseudoalteromonadaceae; Psychrosphaera; Psychrosphaera haliotis;
k141_3766093	93.362	3870	6149	cellular organisms; Bacteria;
k141_734575	93.3316	6996	11097	cellular organisms; Bacteria; Proteobacteria; Gammaproteobacteria; Alteromonadales; Pseudoalteromonadaceae; Psychrosphaera; Psychrosphaera haliotis;
k141_2700817	93.3174	5341	8112	Unclassified
k141_496980	93.3002	6330	10032	cellular organisms; Bacteria; Proteobacteria; Gammaproteobacteria; Alteromonadales; Pseudoalteromonadaceae; Psychrosphaera; Psychrosphaera haliotis;
k141_1131699	93.2153	4997	7966	cellular organisms; Bacteria; Terrabacteria group; Cyanobacteria/Melainabacteria group; Cyanobacteria; Oscillatoriophycideae; Oscillatoriales; Coleofasciculaceae; Coleofasciculus; Coleofasciculus chthonoplastes;
k141_153121	93.1181	4489	7138	cellular organisms; Bacteria; Proteobacteria; Gammaproteobacteria; Alteromonadales; Alteromonadaceae; Alteromonas; Alteromonas mediterranea;
k141_203341	93.0276	17666	28077	cellular organisms; Eukaryota; Sar; Stramenopiles; Ochrophyta; PX clade; Phaeophyceae; Ectocarpales; Ectocarpaceae; Ectocarpus; Ectocarpus siliculosus;
k141_5196274	92.9393	3181	5056	cellular organisms; Bacteria; Terrabacteria group; Cyanobacteria/Melainabacteria group; Cyanobacteria; Oscillatoriophycideae; Oscillatoriales; Microcoleaceae; Planktothrix; Planktothrix tepida;
k141_2947575	92.9168	3720	5939	cellular organisms; Bacteria; Proteobacteria; Gammaproteobacteria; Alteromonadales; Alteromonadaceae; Alteromonas;
k141_3582647	92.9014	3234	5163	cellular organisms; Bacteria; Proteobacteria; Gammaproteobacteria; Alteromonadales; Alteromonadaceae; Alteromonas; Alteromonas mediterranea;
k141_1174551	92.8289	3601	5729	cellular organisms; Bacteria; Proteobacteria; Gammaproteobacteria; Alteromonadales; Alteromonadaceae; Alteromonas;
k141_1574230	92.7038	6836	10937	cellular organisms; Bacteria; Proteobacteria; Gammaproteobacteria; Alteromonadales; Pseudoalteromonadaceae; Psychrosphaera; Psychrosphaera haliotis;
k141_755358	92.5521	9355	15003	cellular organisms; Bacteria; Proteobacteria; Gammaproteobacteria; Alteromonadales; Pseudoalteromonadaceae; Psychrosphaera; Psychrosphaera haliotis;
k141_3209183	92.5463	3947	6218	Viruses; Phycodnaviridae; Phaeovirus; Feldmannia species virus;
k141_122770	92.4721	6654	10626	cellular organisms; Bacteria; Terrabacteria group; Actinobacteria; Acidimicrobiia; Acidimicrobiales; Ilumatobacteraceae; Ilumatobacter; unclassified Ilumatobacter; Ilumatobacter sp.;
k141_3119610	92.3923	5969	9579	cellular organisms; Bacteria; Terrabacteria group; Actinobacteria; Actinobacteria; Corynebacteriales; Nocardiaceae; Rhodococcus;
k141_2287256	92.3601	6197	9082	Unclassified
k141_89901	92.2784	3662	5866	cellular organisms; Bacteria; Proteobacteria; Alphaproteobacteria; Rhizobiales; Beijerinckiaceae; unclassified Beijerinckiaceae;
k141_2205696	92.1994	3483	5593	cellular organisms; Bacteria; Proteobacteria; Gammaproteobacteria; Alteromonadales; Alteromonadaceae; Alteromonas; Alteromonas mediterranea;
k141_95965	92.0789	4723	7580	cellular organisms; Bacteria; Proteobacteria; Gammaproteobacteria; Alteromonadales; Alteromonadaceae; Alteromonas;
k141_1980108	92.053	4327	6967	cellular organisms; Bacteria; Proteobacteria; Gammaproteobacteria; Alteromonadales; Pseudoalteromonadaceae; Psychrosphaera; Psychrosphaera haliotis;
k141_568949	92.0225	4406	7074	cellular organisms; Bacteria; Proteobacteria; Betaproteobacteria; Burkholderiales;
k141_742722	91.9771	3225	5190	cellular organisms; Bacteria; Proteobacteria; Gammaproteobacteria; Oceanospirillales; Oceanospirillaceae; Bermanella; Bermanella marisrubri;
k141_77414	91.9188	7685	12415	cellular organisms; Bacteria; Proteobacteria; Gammaproteobacteria; Alteromonadales; Alteromonadaceae; Alteromonas; Alteromonas mediterranea;
k141_4529780	91.8528	3481	5579	cellular organisms; Bacteria; Proteobacteria; Gammaproteobacteria; Alteromonadales; Alteromonadaceae; Alteromonas; Alteromonas mediterranea;
k141_3034728	91.8498	4139	6618	cellular organisms; Bacteria; Proteobacteria; Gammaproteobacteria; Chromatiales; Chromatiaceae; Rheinheimera; Rheinheimera salexigens;
k141_1237010	91.8108	24060	38758	Unclassified
k141_1832821	91.752	3394	5459	cellular organisms; Bacteria; Proteobacteria; Gammaproteobacteria; Alteromonadales; Psychromonadaceae; Psychromonas; Psychromonas arctica;
k141_4267585	91.5969	9005	14558	cellular organisms; Eukaryota; Sar; Stramenopiles; Ochrophyta; PX clade; Phaeophyceae; Ectocarpales; Ectocarpaceae; Ectocarpus; Ectocarpus siliculosus;
k141_1188720	91.5499	3594	5819	cellular organisms; Bacteria; Terrabacteria group; Cyanobacteria/Melainabacteria group; Cyanobacteria; Oscillatoriophycideae; Oscillatoriales; Oscillatoriaceae; Limnoraphis; Limnoraphis robusta;
k141_4962327	91.4219	4447	7194	cellular organisms; Bacteria; Proteobacteria; Gammaproteobacteria; Alteromonadales; Pseudoalteromonadaceae; Psychrosphaera; Psychrosphaera saromensis;
k141_4663179	91.3494	3218	5234	cellular organisms; Bacteria; Proteobacteria;
k141_1779737	91.206	3907	6335	cellular organisms; Bacteria; Proteobacteria; Gammaproteobacteria; Alteromonadales; Alteromonadaceae; Alteromonas; Alteromonas mediterranea;
k141_2102597	91.1836	3743	6083	cellular organisms; Bacteria; Proteobacteria; Alphaproteobacteria; Rhodobacterales; Rhodobacteraceae; Sulfitobacter; Sulfitobacter noctilucicola;
k141_3340046	91.1602	4103	6660	cellular organisms; Bacteria;
k141_997386	91.1046	3073	5002	cellular organisms; Bacteria; Proteobacteria; Gammaproteobacteria; Alteromonadales; Alteromonadaceae; Alteromonas; Alteromonas mediterranea;
k141_373138	91.079	3863	6288	cellular organisms; Bacteria; Proteobacteria; Gammaproteobacteria; Alteromonadales; Alteromonadaceae; Alteromonas; Alteromonas mediterranea;
k141_255529	91.052	3302	5362	cellular organisms; Bacteria; Proteobacteria; Gammaproteobacteria; Alteromonadales; Alteromonadaceae; Alteromonas; Alteromonas mediterranea;
k141_158352	91.0498	7126	11613	cellular organisms; Bacteria; Proteobacteria; Gammaproteobacteria; Alteromonadales; Alteromonadaceae; Alteromonas; Alteromonas mediterranea;
k141_4922886	91.0429	3240	5269	cellular organisms; Bacteria; Proteobacteria; Gammaproteobacteria; Alteromonadales; Pseudoalteromonadaceae; Psychrosphaera; Psychrosphaera haliotis;
k141_217969	90.949	3852	6059	Unclassified
k141_6038056	90.8662	3851	6292	cellular organisms; Bacteria; Proteobacteria; Gammaproteobacteria; Alteromonadales; Idiomarinaceae; Idiomarina;
k141_2532378	90.8513	3099	5049	cellular organisms; Bacteria; Proteobacteria; Gammaproteobacteria; Alteromonadales; Alteromonadaceae; Alteromonas; Alteromonas mediterranea;
k141_644333	90.8398	3890	6350	cellular organisms; Bacteria; Proteobacteria; Alphaproteobacteria; unclassified Alphaproteobacteria; unclassified Alphaproteobacteria (miscellaneous); Alphaproteobacteria bacterium MarineAlpha3_Bin6;
k141_1151928	90.8323	3699	6024	cellular organisms; Bacteria; Terrabacteria group; Cyanobacteria/Melainabacteria group; Cyanobacteria; Oscillatoriophycideae; Chroococcales; Aphanothecaceae; Halothece cluster; Euhalothece; unclassified Euhalothece; Euhalothece sp. KZN UnclassifiedUnclassified1;
k141_431800	90.8188	3563	5800	cellular organisms; Bacteria; Proteobacteria; Gammaproteobacteria; Alteromonadales; Pseudoalteromonadaceae; Psychrosphaera; Psychrosphaera haliotis;
k141_1853569	90.7948	3587	5859	cellular organisms; Bacteria; Proteobacteria; Gammaproteobacteria; Alteromonadales; Alteromonadaceae; Alteromonas; Alteromonas mediterranea;
k141_521708	90.7848	4817	7872	cellular organisms; Bacteria; Proteobacteria; Gammaproteobacteria; Alteromonadales; Alteromonadaceae; Alteromonas;
k141_1575651	90.7297	4326	7055	cellular organisms; Bacteria; Proteobacteria; Gammaproteobacteria; Alteromonadales; Pseudoalteromonadaceae; Psychrosphaera; Psychrosphaera saromensis;
k141_637544	90.6878	4166	6374	cellular organisms; Bacteria; FCB group; Bacteroidetes/Chlorobi group; Bacteroidetes; Flavobacteriia; Flavobacteriales; Flavobacteriaceae; unclassified Flavobacteriaceae; Flavobacteriaceae bacterium R33;
k141_1694084	90.3532	3523	5759	cellular organisms; Bacteria; Terrabacteria group; Cyanobacteria/Melainabacteria group; Cyanobacteria; Oscillatoriophycideae; Oscillatoriales; Oscillatoriaceae; Lyngbya; unclassified Lyngbya; Lyngbya sp. PCC 81Unclassified6;
k141_2376923	90.2082	3087	5073	cellular organisms; Bacteria; Terrabacteria group; Cyanobacteria/Melainabacteria group; Cyanobacteria; Nostocales; Nostocaceae; Nostoc; Nostoc calcicola;
k141_3569909	90.2022	3495	5753	cellular organisms; Bacteria; Proteobacteria; Gammaproteobacteria; Alteromonadales; Alteromonadaceae; Alteromonas; Alteromonas mediterranea;
k141_222592	90.1645	6791	11152	cellular organisms; Bacteria; Terrabacteria group; Actinobacteria; Actinobacteria; unclassified Actinobacteria (class); unclassified Actinobacteria (class) (miscellaneous); Actinobacteria bacterium IMCC262Unclassified7;
k141_687507	90.1029	4410	7181	cellular organisms; Bacteria; Proteobacteria; Gammaproteobacteria; Alteromonadales; Alteromonadaceae; Alteromonas; Alteromonas macleodii;
k141_1506833	90.0619	3739	6135	cellular organisms; Bacteria; Proteobacteria; Alphaproteobacteria; Rhizobiales; Rhodobiaceae; Pyruvatibacter; Pyruvatibacter mobilis;
k141_436651	90.0533	6375	10498	cellular organisms; Bacteria; Proteobacteria; Gammaproteobacteria; Alteromonadales; Pseudoalteromonadaceae; Psychrosphaera; Psychrosphaera haliotis;
k141_5411300	90.0334	5155	8392	cellular organisms; Bacteria; Proteobacteria; Gammaproteobacteria; Alteromonadales; Pseudoalteromonadaceae; Psychrosphaera; Psychrosphaera haliotis;
k141_533267	89.901	3310	5436	cellular organisms; Bacteria; Proteobacteria; Gammaproteobacteria; Alteromonadales; Pseudoalteromonadaceae; Psychrosphaera; Psychrosphaera haliotis;
k141_641542	89.8783	3058	5027	Unclassified
k141_4324587	89.8763	3381	5441	cellular organisms; Eukaryota; Sar; Alveolata; Ciliophora; Intramacronucleata; Spirotrichea; Stichotrichia; Sporadotrichida; Oxytrichidae; Stylonychinae; Stylonychia; Stylonychia lemnae;
k141_1571168	89.7358	5195	8567	cellular organisms; Bacteria; Proteobacteria; Gammaproteobacteria; Alteromonadales; Colwelliaceae; Thalassotalea; unclassified Thalassotalea; Thalassotalea sp. PP2-459;
k141_2178974	89.6096	4028	6668	Unclassified
k141_1898166	89.5777	4381	7246	cellular organisms; Bacteria; Proteobacteria; Alphaproteobacteria; Rhodobacterales; Rhodobacteraceae;
k141_2268265	89.5633	3564	5896	cellular organisms; Bacteria; Proteobacteria; Gammaproteobacteria; Alteromonadales; Pseudoalteromonadaceae; Psychrosphaera; Psychrosphaera haliotis;
k141_9297	89.3799	4939	8199	cellular organisms; Bacteria; Proteobacteria; Gammaproteobacteria; Alteromonadales; Pseudoalteromonadaceae; Psychrosphaera; Psychrosphaera haliotis;
k141_2340623	89.2907	3773	6278	cellular organisms; Bacteria; Proteobacteria; Gammaproteobacteria; Alteromonadales; Alteromonadaceae; Alteromonas; Alteromonas mediterranea;
k141_1263555	89.2716	3972	6595	cellular organisms; Bacteria; Proteobacteria; Alphaproteobacteria; unclassified Alphaproteobacteria; unclassified Alphaproteobacteria (miscellaneous); Alphaproteobacteria bacterium;
k141_469111	89.2636	7505	12464	Unclassified
k141_1134404	89.2249	3054	5061	cellular organisms; Bacteria; Proteobacteria; Gammaproteobacteria; Alteromonadales; Pseudoalteromonadaceae; Psychrosphaera; Psychrosphaera haliotis;
k141_2299038	89.2157	100381	166564	cellular organisms; Eukaryota; Rhodophyta; Florideophyceae; Rhodymeniophycidae; Ceramiales; Rhodomelaceae; Herposiphonieae; Herposiphonia; unclassified Herposiphonia; Herposiphonia sp. DWF-2Unclassified1Unclassifieda;
k141_2818535	88.9723	3601	5992	cellular organisms; Bacteria; Proteobacteria; Gammaproteobacteria; Alteromonadales; Pseudoalteromonadaceae; Psychrosphaera; Psychrosphaera haliotis;
k141_670934	88.95	4001	6661	cellular organisms; Bacteria; Proteobacteria; Gammaproteobacteria; Alteromonadales; Alteromonadaceae; Alteromonas; Alteromonas mediterranea;
k141_861161	88.9267	11432	19071	cellular organisms; Bacteria;
k141_2788067	88.8603	3250	5419	cellular organisms; Bacteria; Proteobacteria; Gammaproteobacteria; Alteromonadales; Alteromonadaceae; Alteromonas; Alteromonas mediterranea;
k141_622636	88.7608	5546	9253	cellular organisms; Bacteria; Proteobacteria; Gammaproteobacteria; Alteromonadales; Pseudoalteromonadaceae; Psychrosphaera; Psychrosphaera haliotis;
k141_912313	88.7247	6114	10214	cellular organisms; Bacteria; Proteobacteria; Gammaproteobacteria; Alteromonadales; Alteromonadaceae; Alteromonas; Alteromonas mediterranea;
k141_4015893	88.6594	5629	9373	Viruses; Phycodnaviridae; Phaeovirus; Ectocarpus siliculosus virus 1;
k141_2771066	88.6577	3963	6608	cellular organisms; Bacteria; Proteobacteria; Gammaproteobacteria; Alteromonadales; Alteromonadaceae; Alteromonas; Alteromonas mediterranea;
k141_1848862	88.4826	3056	5102	Unclassified
k141_1511554	88.415	4800	8055	cellular organisms; Bacteria; Proteobacteria; Gammaproteobacteria; Alteromonadales; Pseudoalteromonadaceae; Psychrosphaera; Psychrosphaera saromensis;
k141_4240232	88.396	5022	8405	cellular organisms; Bacteria; Proteobacteria; Gammaproteobacteria; Alteromonadales; Pseudoalteromonadaceae; Pseudoalteromonas; Pseudoalteromonas ulvae;
k141_1466021	88.3857	4338	7286	cellular organisms; Bacteria; Proteobacteria; Gammaproteobacteria; Alteromonadales; Alteromonadaceae; Alteromonas; Alteromonas mediterranea;
k141_2045833	88.341	10287	17257	cellular organisms; Bacteria; Proteobacteria; Alphaproteobacteria; Rhodospirillales; unclassified Rhodospirillales; Reyranella; unclassified Reyranella; Reyranella sp.;
k141_583168	88.2793	3721	6230	cellular organisms; Bacteria; Proteobacteria; Gammaproteobacteria; Alteromonadales; Pseudoalteromonadaceae; Psychrosphaera; Psychrosphaera haliotis;
k141_380057	88.2609	26258	44061	cellular organisms; Eukaryota; Sar; Stramenopiles; Ochrophyta; PX clade; Phaeophyceae; Ectocarpales; Ectocarpaceae; Ectocarpus; Ectocarpus siliculosus;
k141_2870251	88.2514	7339	12305	cellular organisms; Bacteria; Proteobacteria; Gammaproteobacteria; Alteromonadales; Pseudoalteromonadaceae; Psychrosphaera; Psychrosphaera saromensis;
k141_2811724	88.1887	4088	6843	cellular organisms; Bacteria; unclassified Bacteria; Bacteria candidate phyla; Candidatus Rokubacteria; Candidatus Rokubacteria bacterium;
k141_3118816	88.1458	3757	6302	Unclassified
k141_2815656	88.0053	4625	7755	cellular organisms; Bacteria; Proteobacteria; Alphaproteobacteria; unclassified Alphaproteobacteria; unclassified Alphaproteobacteria (miscellaneous); Alphaproteobacteria bacterium;
k141_1791540	87.998	3229	5439	cellular organisms; Bacteria; Proteobacteria; Gammaproteobacteria; Alteromonadales; Alteromonadaceae; Alteromonas; Alteromonas mediterranea;
k141_4817463	87.9935	4148	6773	cellular organisms; Eukaryota; Sar; Stramenopiles; Ochrophyta; PX clade; Phaeophyceae; Ectocarpales; Ectocarpaceae; Ectocarpus; Ectocarpus siliculosus;
k141_768758	87.9501	4585	7714	cellular organisms; Bacteria; Proteobacteria; Gammaproteobacteria; Alteromonadales; Alteromonadaceae; Alteromonas; Alteromonas mediterranea;
k141_893304	87.8671	5133	8655	cellular organisms; Bacteria; Proteobacteria; Gammaproteobacteria; Alteromonadales; Alteromonadaceae; Alteromonas; Alteromonas mediterranea;
k141_1482788	87.8504	3481	5876	cellular organisms; Bacteria; Proteobacteria; Alphaproteobacteria; Rhodospirillales; Rhodospirillaceae; unclassified Rhodospirillaceae; Rhodospirillaceae bacterium R148;
k141_4124120	87.8042	3872	6536	cellular organisms; Bacteria; Proteobacteria; Alphaproteobacteria; unclassified Alphaproteobacteria; unclassified Alphaproteobacteria (miscellaneous); Alphaproteobacteria bacterium;
k141_4723145	87.7856	3606	6095	cellular organisms; Bacteria; Proteobacteria; Gammaproteobacteria; Alteromonadales; Alteromonadaceae; Alteromonas; Alteromonas mediterranea;
k141_1496678	87.7349	4388	7255	cellular organisms; Bacteria; Proteobacteria; Alphaproteobacteria; unclassified Alphaproteobacteria; unclassified Alphaproteobacteria (miscellaneous); Alphaproteobacteria bacterium;
k141_6076986	87.6337	5949	10052	cellular organisms; Bacteria; Proteobacteria; Alphaproteobacteria; Rhizobiales; Rhizobiaceae; Sinorhizobium/Ensifer group; Ensifer; unclassified Ensifer; Ensifer sp. 1H6;
k141_186954	87.627	11536	19555	cellular organisms; Bacteria; Proteobacteria; Alphaproteobacteria; Rhodospirillales; Rhodospirillaceae; Fodinicurvata; Fodinicurvata sediminis;
k141_3885623	87.5578	4130	6995	cellular organisms; Bacteria; Proteobacteria; Betaproteobacteria; Burkholderiales; Burkholderiaceae; Burkholderia; Burkholderia cepacia complex; Burkholderia territorii;
k141_132143	87.5069	4193	7090	cellular organisms; Bacteria; Proteobacteria; Gammaproteobacteria; Alteromonadales; Pseudoalteromonadaceae; Psychrosphaera; Psychrosphaera haliotis;
k141_310884	87.4923	3479	5905	cellular organisms; Bacteria; Proteobacteria; Alphaproteobacteria; Rhodobacterales; Hyphomonadaceae; Hirschia; Hirschia maritima;
k141_2693234	87.4637	15500	26328	cellular organisms; Bacteria; FCB group; Bacteroidetes/Chlorobi group; Bacteroidetes; Cytophagia; Cytophagales; Cytophagaceae; Ohtaekwangia; Ohtaekwangia koreensis;
k141_1114023	87.4141	6221	10507	cellular organisms; Bacteria; Proteobacteria; Alphaproteobacteria; Rhodospirillales; Rhodospirillaceae; unclassified Rhodospirillaceae; Rhodospirillaceae bacterium R148;
k141_1923477	87.3993	7461	12644	cellular organisms; Bacteria; Terrabacteria group; Cyanobacteria/Melainabacteria group; Cyanobacteria; Oscillatoriophycideae; Oscillatoriales; Oscillatoriaceae; Lyngbya; unclassified Lyngbya; Lyngbya sp. PCC 81Unclassified6;
k141_4329139	87.3822	19790	33548	Unclassified
k141_1182739	87.3719	3908	6642	cellular organisms; Bacteria; Proteobacteria; Gammaproteobacteria; Alteromonadales; Alteromonadaceae; Alteromonas; Alteromonas mediterranea;
k141_4043888	87.3615	3732	6327	cellular organisms; Bacteria; Proteobacteria; Alphaproteobacteria; Rhodospirillales; Rhodospirillaceae; unclassified Rhodospirillaceae; Rhodospirillaceae bacterium R148;
k141_2467754	87.3345	2967	5034	cellular organisms; Bacteria; Proteobacteria; Alphaproteobacteria; Rhodobacterales; Rhodobacteraceae;
k141_4577475	87.303	4891	8291	cellular organisms; Bacteria; Proteobacteria; Alphaproteobacteria; Rhodospirillales; Rhodospirillaceae; unclassified Rhodospirillaceae; Rhodospirillaceae bacterium R148;
k141_2437775	87.1982	4062	6861	cellular organisms; Bacteria; Terrabacteria group; Cyanobacteria/Melainabacteria group; Cyanobacteria; Oscillatoriophycideae; Oscillatoriales; Oscillatoriaceae; Lyngbya; unclassified Lyngbya; Lyngbya sp. PCC 81Unclassified6;
k141_1354857	87.1621	6782	11539	cellular organisms; Bacteria; Terrabacteria group; Cyanobacteria/Melainabacteria group; Cyanobacteria; Oscillatoriophycideae; Oscillatoriales; Oscillatoriaceae; Lyngbya; Lyngbya aestuarii;
k141_391550	87.093	3606	6132	cellular organisms; Bacteria; Proteobacteria; Gammaproteobacteria; Alteromonadales; Alteromonadaceae; Alteromonas; Alteromonas mediterranea;
k141_891767	87.052	4126	7044	cellular organisms; Bacteria; Proteobacteria; Alphaproteobacteria; Rhodospirillales; Rhodospirillaceae; unclassified Rhodospirillaceae; Rhodospirillaceae bacterium R148;
k141_256790	86.9752	4357	7429	cellular organisms; Bacteria; Proteobacteria; Gammaproteobacteria; Alteromonadales; Alteromonadaceae; Alteromonas; Alteromonas mediterranea;
k141_43993	86.8926	5243	8946	cellular organisms; Bacteria; Proteobacteria; Alphaproteobacteria; Rhodospirillales; Rhodospirillaceae; unclassified Rhodospirillaceae; Rhodospirillaceae bacterium R148;
k141_4596295	86.8921	8426	14385	Unclassified
k141_2097990	86.8585	4559	7789	cellular organisms; Bacteria; Proteobacteria; Alphaproteobacteria; Rhizobiales; Rhodobiaceae; Candidatus Phaeomarinobacter; Candidatus Phaeomarinobacter ectocarpi;
k141_3061929	86.7439	4950	8402	cellular organisms; Bacteria; FCB group; Bacteroidetes/Chlorobi group; Bacteroidetes; Flavobacteriia; Flavobacteriales; Flavobacteriaceae; Tenacibaculum; unclassified Tenacibaculum; Tenacibaculum sp. KUL152;
k141_1294733	86.7287	4140	7076	cellular organisms; Bacteria; Proteobacteria; Alphaproteobacteria; Rhodobacterales; Hyphomonadaceae; unclassified Hyphomonadaceae; Hyphomonadaceae bacterium BRH_c29;
k141_2699005	86.7218	3638	6212	cellular organisms; Bacteria; Proteobacteria; Gammaproteobacteria; Alteromonadales; Pseudoalteromonadaceae; Psychrosphaera; Psychrosphaera haliotis;
k141_715832	86.5027	3237	5494	cellular organisms; Bacteria; Proteobacteria; Alphaproteobacteria; Rhodospirillales; Rhodospirillaceae; unclassified Rhodospirillaceae; Rhodospirillaceae bacterium SYSU D6UnclassifiedUnclassified14;
k141_2976686	86.4591	3858	6589	cellular organisms; Bacteria; Proteobacteria; Alphaproteobacteria; Rhodobacterales; Rhodobacteraceae; Marinibacterium; Marinibacterium profundimaris;
k141_1118393	86.4428	4733	8085	cellular organisms; Bacteria; Proteobacteria; Alphaproteobacteria; Rhodobacterales; Rhodobacteraceae; Maliponia; Maliponia aquimaris;
k141_893608	86.4403	8638	14793	cellular organisms; Bacteria; Proteobacteria; Gammaproteobacteria; Alteromonadales; Pseudoalteromonadaceae; Psychrosphaera; Psychrosphaera saromensis;
k141_593767	86.4193	4401	7546	Unclassified
k141_2424310	86.4156	4655	7972	cellular organisms; Bacteria; Proteobacteria; Alphaproteobacteria; Rhodospirillales; Rhodospirillaceae; unclassified Rhodospirillaceae; Rhodospirillaceae bacterium SYSU D6UnclassifiedUnclassified14;
k141_4223638	86.3713	8972	15413	cellular organisms; Bacteria; Proteobacteria; Alphaproteobacteria; Rhodospirillales; Rhodospirillaceae; Skermanella;
k141_451098	86.3695	3973	6817	cellular organisms; Bacteria; Proteobacteria; Gammaproteobacteria; Alteromonadales; Alteromonadaceae; Alteromonas; Alteromonas mediterranea;
k141_24480	86.3401	7580	13019	cellular organisms; Bacteria; Proteobacteria; Gammaproteobacteria; Alteromonadales; Alteromonadaceae; Alteromonas; Alteromonas mediterranea;
k141_486198	86.2928	17963	30857	cellular organisms; Bacteria; Proteobacteria; Betaproteobacteria; Burkholderiales; Comamonadaceae; Malikia; Malikia spinosa;
k141_2733245	86.252	5345	9166	cellular organisms; Bacteria; Proteobacteria; Gammaproteobacteria; Alteromonadales; Alteromonadaceae; Alteromonas; Alteromonas mediterranea;
k141_382218	86.2366	4140	7078	cellular organisms; Bacteria; Terrabacteria group; Chloroflexi; unclassified Chloroflexi; unclassified Chloroflexi (miscellaneous); Chloroflexi bacterium;
k141_1167324	86.2142	3265	5607	cellular organisms; Bacteria; Proteobacteria; Alphaproteobacteria; Rhodospirillales; Rhodospirillaceae; unclassified Rhodospirillaceae; Rhodospirillaceae bacterium R148;
k141_1063208	86.179	13014	22379	cellular organisms; Bacteria; Proteobacteria; Gammaproteobacteria; Alteromonadales; Alteromonadaceae; Alteromonas; Alteromonas mediterranea;
k141_101343	86.1679	4005	6891	cellular organisms; Bacteria; Proteobacteria; Alphaproteobacteria; Rhodospirillales; Rhodospirillaceae; Azospirillum; Azospirillum lipoferum;
k141_803506	86.1422	5158	8903	cellular organisms; Bacteria; Proteobacteria; Alphaproteobacteria; Rhodospirillales; Rhodospirillaceae; unclassified Rhodospirillaceae; Rhodospirillaceae bacterium Spongia-Bin9;
k141_142821	86.1276	3424	5901	cellular organisms; Bacteria; Proteobacteria; Alphaproteobacteria; Rhodospirillales; Rhodospirillaceae; unclassified Rhodospirillaceae; Rhodospirillaceae bacterium SYSU D6UnclassifiedUnclassifiedUnclassified9;
k141_6114607	86.1013	48860	83992	Viruses; Phycodnaviridae; Phaeovirus; Ectocarpus siliculosus virus 1;
k141_2182298	86.1004	8393	14463	cellular organisms; Bacteria; Proteobacteria; Alphaproteobacteria; Rhodobacterales; Rhodobacteraceae; Labrenzia; Labrenzia aggregata;
k141_4085721	86.0937	3765	6481	cellular organisms; Bacteria; Proteobacteria; Alphaproteobacteria; Rhodospirillales; Rhodospirillaceae; Thalassospira;
k141_3035569	86.0314	5673	9745	cellular organisms; Bacteria; Proteobacteria; Alphaproteobacteria; Rhodobacterales; Rhodobacteraceae;
k141_1950164	85.9574	3626	6261	cellular organisms; Bacteria; Proteobacteria; Alphaproteobacteria;
k141_1331177	85.905	10074	17392	cellular organisms; Bacteria; Proteobacteria; Alphaproteobacteria; Rhizobiales; Phyllobacteriaceae; Phyllobacterium; Phyllobacterium salinisoli;
k141_652125	85.9012	3948	6794	cellular organisms; Bacteria; Proteobacteria; Gammaproteobacteria; Alteromonadales; Alteromonadaceae; Alteromonas; Alteromonas mediterranea;
k141_1254764	85.8799	9319	16133	cellular organisms; Bacteria; Proteobacteria; Alphaproteobacteria; Sphingomonadales;
k141_2050285	85.8773	4560	7864	cellular organisms; Bacteria; Proteobacteria; Gammaproteobacteria; Alteromonadales; Alteromonadaceae; Alteromonas; Alteromonas mediterranea;
k141_2759806	85.8593	5439	9376	Unclassified
k141_209661	85.7732	6277	10867	cellular organisms; Bacteria; Proteobacteria; Gammaproteobacteria; Alteromonadales; Pseudoalteromonadaceae; Psychrosphaera; Psychrosphaera saromensis;
k141_1595815	85.762	5053	8716	cellular organisms; Bacteria; Proteobacteria; Gammaproteobacteria; Alteromonadales; Alteromonadaceae; Alteromonas; Alteromonas mediterranea;
k141_4252841	85.6627	3449	5947	cellular organisms; Bacteria; Proteobacteria; Gammaproteobacteria; Alteromonadales; Alteromonadaceae; Alteromonas; Alteromonas mediterranea;
k141_1958272	85.6599	2950	5101	cellular organisms; Bacteria; Proteobacteria; Alphaproteobacteria; Rhodobacterales; Rhodobacteraceae; Epibacterium; Epibacterium ulvae;
k141_1971659	85.633	5990	10376	cellular organisms; Bacteria; Proteobacteria; Alphaproteobacteria; Rhodospirillales; Rhodospirillaceae; unclassified Rhodospirillaceae; Rhodospirillaceae bacterium R148;
k141_2969992	85.5515	5589	9665	cellular organisms; Bacteria; Proteobacteria; Alphaproteobacteria; Rhodospirillales; unclassified Rhodospirillales; unclassified Rhodospirillales (miscellaneous); Rhodospirillales bacterium 47_12_T64;
k141_5770144	85.5494	5686	9864	cellular organisms; Bacteria; Proteobacteria; unclassified Proteobacteria; unclassified Proteobacteria (miscellaneous); Proteobacteria bacterium;
k141_931262	85.4539	3427	5776	cellular organisms; Bacteria; Proteobacteria; Gammaproteobacteria; Alteromonadales; Pseudoalteromonadaceae; Pseudoalteromonas; Pseudoalteromonas agarivorans;
k141_466125	85.3985	3685	6389	cellular organisms; Bacteria; Terrabacteria group; Actinobacteria; Actinobacteria; Micrococcales; Microbacteriaceae; Microbacterium; Microbacterium paludicola;
k141_252648	85.3647	2906	5032	cellular organisms; Bacteria; Proteobacteria; Gammaproteobacteria; Alteromonadales; Alteromonadaceae; Alteromonas; Alteromonas mediterranea;
k141_1290523	85.1847	5774	10037	cellular organisms; Bacteria; Proteobacteria; Gammaproteobacteria; Alteromonadales; Alteromonadaceae; Alteromonas; Alteromonas mediterranea;
k141_243379	85.1585	3500	6077	cellular organisms; Bacteria; Proteobacteria; Gammaproteobacteria; Alteromonadales; Alteromonadaceae; Alteromonas; Alteromonas mediterranea;
k141_2913704	85.1482	3073	5350	cellular organisms; Bacteria; Nitrospinae/Tectomicrobia group; Candidatus Tectomicrobia; unclassified Candidatus Tectomicrobia;
k141_2477053	85.1145	10651	18596	cellular organisms; Bacteria; Proteobacteria; Alphaproteobacteria; Rhizobiales; Phyllobacteriaceae; Nitratireductor; unclassified Nitratireductor; Nitratireductor sp. XY-223;
k141_772181	85.1071	6533	11383	cellular organisms; Bacteria; Proteobacteria; Alphaproteobacteria; unclassified Alphaproteobacteria; unclassified Alphaproteobacteria (miscellaneous); Alphaproteobacteria bacterium MarineAlpha3_Bin6;
k141_656765	85.0893	8241	14375	cellular organisms; Bacteria; Proteobacteria; Gammaproteobacteria; Alteromonadales; Alteromonadaceae; Alteromonas; Alteromonas mediterranea;
k141_85285	85.0477	4602	8022	cellular organisms; Bacteria; Proteobacteria; Gammaproteobacteria; Alteromonadales; Alteromonadaceae; Alteromonas; Alteromonas mediterranea;
k141_63181	85.0463	4615	8021	cellular organisms; Bacteria; Proteobacteria; Gammaproteobacteria; Alteromonadales; Alteromonadaceae; Alteromonas; Alteromonas mediterranea;
k141_1842184	85.0139	14701	25642	cellular organisms; Bacteria; Proteobacteria; Alphaproteobacteria; unclassified Alphaproteobacteria; unclassified Alphaproteobacteria (miscellaneous); Alphaproteobacteria bacterium;
k141_845753	85.0007	19854	34663	cellular organisms; Bacteria; Terrabacteria group; Cyanobacteria/Melainabacteria group; Cyanobacteria; Oscillatoriophycideae; Oscillatoriales; Oscillatoriaceae; Moorea; Moorea producens;
k141_1671922	84.9416	3229	5633	cellular organisms; Bacteria; Proteobacteria; unclassified Proteobacteria; unclassified Proteobacteria (miscellaneous); Proteobacteria bacterium SG_bin8;
k141_1478420	84.906	3512	6141	cellular organisms; Bacteria; Proteobacteria; Gammaproteobacteria; Enterobacterales; Erwiniaceae; Erwinia; unclassified Erwinia;
k141_83573	84.855	11824	20629	cellular organisms; Bacteria; Proteobacteria; Alphaproteobacteria; Rhodobacterales; Rhodobacteraceae; Cognatishimia; Cognatishimia maritima;
k141_1322230	84.7851	2894	5050	cellular organisms; Bacteria; Proteobacteria; Gammaproteobacteria; Alteromonadales; Pseudoalteromonadaceae; Psychrosphaera; Psychrosphaera haliotis;
k141_4713317	84.7428	4503	7872	cellular organisms; Bacteria; Proteobacteria; Alphaproteobacteria; Rhodospirillales; Rhodospirillaceae; unclassified Rhodospirillaceae; Rhodospirillaceae bacterium R148;
k141_1754279	84.6959	3538	6139	cellular organisms; Bacteria; Proteobacteria; Gammaproteobacteria; Alteromonadales; Alteromonadaceae; Alteromonas; unclassified Alteromonas;
k141_513005	84.5598	103013	180474	Viruses; unclassified viruses; Pacmanvirus A23;
k141_5522139	84.5548	4654	8168	cellular organisms; Bacteria; Proteobacteria; Alphaproteobacteria; Rhodospirillales; Rhodospirillaceae; unclassified Rhodospirillaceae; Rhodospirillaceae bacterium HHTR118;
k141_2677653	84.5085	8229	14465	cellular organisms; Bacteria; Proteobacteria; Alphaproteobacteria; unclassified Alphaproteobacteria; unclassified Alphaproteobacteria (miscellaneous); Alphaproteobacteria bacterium;
k141_1940107	84.5026	4791	8403	cellular organisms; Bacteria; Proteobacteria; Gammaproteobacteria; Alteromonadales; Alteromonadaceae; Alteromonas; Alteromonas mediterranea;
k141_2118108	84.4771	27545	48436	cellular organisms; Bacteria; FCB group; Bacteroidetes/Chlorobi group; Bacteroidetes; unclassified Bacteroidetes; unclassified Bacteroidetes (miscellaneous); Bacteroidetes bacterium;
k141_4129118	84.3964	10064	17681	cellular organisms; Bacteria; Proteobacteria; Alphaproteobacteria; Rhodobacterales; Rhodobacteraceae; Primorskyibacter; Primorskyibacter sedentarius;
k141_100338	84.3741	2872	5052	cellular organisms; Bacteria; Terrabacteria group; Cyanobacteria/Melainabacteria group; Cyanobacteria; Oscillatoriophycideae; Oscillatoriales; Oscillatoriaceae; Okeania; Okeania hirsuta;
k141_1977990	84.3066	3655	6408	cellular organisms; Bacteria; Proteobacteria; Gammaproteobacteria; Alteromonadales; Alteromonadaceae; Alteromonas; Alteromonas mediterranea;
k141_4588423	84.2547	7960	14016	cellular organisms; Bacteria; Terrabacteria group; Cyanobacteria/Melainabacteria group; Cyanobacteria; Oscillatoriophycideae; Oscillatoriales; Oscillatoriaceae; Limnoraphis; Limnoraphis robusta;
k141_24588	84.2504	6142	10760	cellular organisms; Eukaryota; Sar; Stramenopiles; Ochrophyta; PX clade; Phaeophyceae; Ectocarpales; Ectocarpaceae; Ectocarpus; Ectocarpus siliculosus;
k141_260397	84.2332	3740	6608	cellular organisms; Bacteria; Proteobacteria; Alphaproteobacteria; Rhodobacterales; Rhodobacteraceae; Actibacterium; Actibacterium atlanticum;
k141_518398	84.2269	13832	24397	cellular organisms; Bacteria; Proteobacteria; Alphaproteobacteria; Rhodospirillales; Rhodospirillaceae; Aestuariispira; Aestuariispira insulae;
k141_2013945	84.205	4212	7409	cellular organisms; Bacteria; Proteobacteria; Alphaproteobacteria; Rhodospirillales; Rhodospirillaceae; unclassified Rhodospirillaceae; Rhodospirillaceae bacterium Spongia-Bin9;
k141_3426443	84.1903	7545	13304	cellular organisms; Bacteria; Terrabacteria group; Cyanobacteria/Melainabacteria group; Cyanobacteria; Nostocales; Nostocaceae; Nostoc; unclassified Nostoc; Nostoc sp. TUnclassified9;
k141_1607097	84.1832	58127	102657	Viruses; Caudovirales; Podoviridae; unclassified Podoviridae; crAss-like viruses; Cellulophaga phage phi14:2;
k141_2143498	84.1332	3261	5722	cellular organisms; Bacteria; Proteobacteria; Alphaproteobacteria; Kiloniellales; Kiloniellaceae; Kiloniella;
k141_737064	84.0772	10335	18261	cellular organisms; Bacteria; Proteobacteria; Alphaproteobacteria; Rhodospirillales; Rhodospirillaceae; unclassified Rhodospirillaceae; Rhodospirillaceae bacterium R148;
k141_16646	84.0562	4538	8011	cellular organisms; Bacteria; Terrabacteria group; Actinobacteria; Actinobacteria; Micrococcales; Beutenbergiaceae; Beutenbergia; Beutenbergia cavernae;
k141_430734	84.0244	3056	5379	cellular organisms; Bacteria; Proteobacteria; Alphaproteobacteria; Rhodospirillales; Rhodospirillaceae; Nisaea; Nisaea denitrificans;
k141_1921724	84.0214	5221	9233	cellular organisms; Bacteria; Proteobacteria; Alphaproteobacteria; unclassified Alphaproteobacteria; Polymorphum; Polymorphum gilvum;
k141_1364586	84.0169	6663	11779	cellular organisms; Bacteria; Proteobacteria; Alphaproteobacteria; Rhodospirillales; Rhodospirillaceae; Thalassospira;
k141_891845	83.9943	7365	13022	cellular organisms; Bacteria; Proteobacteria; Alphaproteobacteria; unclassified Alphaproteobacteria; unclassified Alphaproteobacteria (miscellaneous); Alphaproteobacteria bacterium;
k141_599927	83.9088	4314	7632	cellular organisms; Bacteria; Proteobacteria; Alphaproteobacteria; unclassified Alphaproteobacteria; unclassified Alphaproteobacteria (miscellaneous); Alphaproteobacteria bacterium HT1-32;
k141_2488725	83.8856	4552	8060	cellular organisms; Bacteria; Proteobacteria; Alphaproteobacteria; Rhizobiales; Rhodobiaceae; Rhodoligotrophos; Rhodoligotrophos appendicifer;
k141_5128247	83.8781	4391	7775	cellular organisms; Bacteria; Proteobacteria; Alphaproteobacteria; Rhodospirillales; Rhodospirillaceae; unclassified Rhodospirillaceae; Rhodospirillaceae bacterium HHTR118;
k141_2294560	83.8775	3351	5900	cellular organisms; Bacteria; Proteobacteria; Gammaproteobacteria; Alteromonadales; Pseudoalteromonadaceae; Psychrosphaera; Psychrosphaera haliotis;
k141_988722	83.8525	3109	5499	cellular organisms; Bacteria; Proteobacteria; Alphaproteobacteria; Rhodospirillales; Rhodospirillaceae;
k141_2152589	83.8473	4659	8238	cellular organisms; Bacteria; Proteobacteria; Gammaproteobacteria; Alteromonadales; Alteromonadaceae; Alteromonas; Alteromonas mediterranea;
k141_3348416	83.843	3630	6401	cellular organisms; Bacteria; Terrabacteria group; Cyanobacteria/Melainabacteria group; Cyanobacteria; Nostocales; Nostocaceae; Nostoc; unclassified Nostoc; Nostoc sp. ATCC 53789;
k141_678869	83.8134	2847	5038	cellular organisms; Bacteria; Proteobacteria; Alphaproteobacteria; Rhodospirillales; Rhodospirillaceae; unclassified Rhodospirillaceae; Rhodospirillaceae bacterium R148;
k141_1552414	83.7801	3879	6854	cellular organisms; Bacteria; Proteobacteria; Alphaproteobacteria; Rhodospirillales; Rhodospirillaceae; unclassified Rhodospirillaceae; Rhodospirillaceae bacterium R148;
k141_2065505	83.7157	3701	6559	cellular organisms; Bacteria; Proteobacteria; Gammaproteobacteria; Alteromonadales; Alteromonadaceae; Alteromonas; Alteromonas mediterranea;
k141_1945114	83.7139	4044	7155	cellular organisms; Bacteria; Proteobacteria; Alphaproteobacteria; Rhodospirillales; Rhodospirillaceae; Ferruginivarius; Ferruginivarius sediminum;
k141_73381	83.7026	6374	11307	cellular organisms; Bacteria; Proteobacteria; Alphaproteobacteria; Rhizobiales; Rhodobiaceae; Candidatus Phaeomarinobacter; Candidatus Phaeomarinobacter ectocarpi;
k141_252670	83.6126	3352	5937	cellular organisms; Bacteria; Proteobacteria; Alphaproteobacteria; Rhizobiales; Phyllobacteriaceae; Nitratireductor; unclassified Nitratireductor; Nitratireductor sp. SY7;
k141_1021618	83.4856	3167	5620	cellular organisms; Bacteria; FCB group; Bacteroidetes/Chlorobi group; Bacteroidetes; Flavobacteriia; Flavobacteriales; Flavobacteriaceae; Tenacibaculum; unclassified Tenacibaculum; Tenacibaculum sp. KUL152;
k141_860468	83.4807	4764	8446	cellular organisms; Bacteria; Proteobacteria; Alphaproteobacteria; Rhodobacterales; Rhodobacteraceae; Thalassococcus; unclassified Thalassococcus; Thalassococcus sp. S3;
k141_2655129	83.4621	6614	11704	cellular organisms; Bacteria; Proteobacteria; Alphaproteobacteria; Kiloniellales; Kiloniellaceae; Kiloniella;
k141_855268	83.4429	3623	6413	cellular organisms; Bacteria; Proteobacteria; Gammaproteobacteria; Alteromonadales; Alteromonadaceae; Alteromonas; Alteromonas mediterranea;
k141_409809	83.4389	3320	5903	cellular organisms; Bacteria; Proteobacteria; delta/epsilon subdivisions; Deltaproteobacteria; unclassified Deltaproteobacteria; unclassified Deltaproteobacteria (miscellaneous); Deltaproteobacteria bacterium;
k141_1241353	83.4173	8416	14961	cellular organisms; Bacteria; Proteobacteria; Alphaproteobacteria; Rhizobiales; Phyllobacteriaceae; Hoeflea; unclassified Hoeflea; Hoeflea sp. BRH_c9;
k141_426898	83.3554	7446	13261	cellular organisms; Bacteria; Proteobacteria; Alphaproteobacteria; Sphingomonadales; Sphingomonadaceae; Sphingobium; Sphingobium algorifonticola;
k141_1489218	83.2713	4994	8887	cellular organisms; Bacteria; Proteobacteria; Gammaproteobacteria; Alteromonadales; Alteromonadaceae; Alteromonas; Alteromonas mediterranea;
k141_2157791	83.2382	10478	18692	cellular organisms; Bacteria; Proteobacteria; Alphaproteobacteria; unclassified Alphaproteobacteria; unclassified Alphaproteobacteria (miscellaneous); Alphaproteobacteria bacterium MarineAlpha1Unclassified_Bin2;
k141_1339444	83.2164	5479	9764	cellular organisms; Bacteria; Proteobacteria; Betaproteobacteria; Burkholderiales; Burkholderiaceae; Cupriavidus; Cupriavidus basilensis;
k141_255351	83.1726	10676	19046	cellular organisms; Bacteria; Proteobacteria; Alphaproteobacteria; Rhodospirillales; Rhodospirillaceae; Dongia; unclassified Dongia; Dongia sp. URHEUnclassifiedUnclassified6Unclassified;
k141_1761827	83.1161	5937	10606	cellular organisms; Bacteria; Proteobacteria; Alphaproteobacteria;
k141_4603672	83.0753	2926	5217	cellular organisms; Bacteria; Proteobacteria; Gammaproteobacteria; Alteromonadales; Alteromonadaceae; Alteromonas;
k141_285580	83.0727	7286	12989	cellular organisms; Bacteria; Proteobacteria; Alphaproteobacteria; Rhodospirillales; Rhodospirillaceae; Thalassobaculum;
k141_2847585	83.0472	7906	14104	cellular organisms; Bacteria; Proteobacteria; Alphaproteobacteria; Rhodospirillales; Rhodospirillaceae; Ferrovibrio; Ferrovibrio terrae;
k141_333585	83.026	3327	5916	cellular organisms; Bacteria; Terrabacteria group; Cyanobacteria/Melainabacteria group; Cyanobacteria; Oscillatoriophycideae; Oscillatoriales; Oscillatoriaceae; Lyngbya; Lyngbya aestuarii;
k141_1435130	83.0081	5124	9155	Unclassified
k141_2981591	82.971	5507	9734	cellular organisms; Bacteria; Proteobacteria; Gammaproteobacteria; Alteromonadales; Pseudoalteromonadaceae; Psychrosphaera; Psychrosphaera haliotis;
k141_1742292	82.9685	3425	6127	cellular organisms; Bacteria; Proteobacteria; Alphaproteobacteria; Caulobacterales; Caulobacteraceae; Asticcacaulis; unclassified Asticcacaulis; Asticcacaulis sp. CF398;
k141_2061835	82.9435	4817	8581	cellular organisms; Bacteria; Proteobacteria; Gammaproteobacteria; Alteromonadales; Alteromonadaceae; Alteromonas;
k141_3762952	82.9374	4283	7650	cellular organisms; Bacteria; Proteobacteria; Alphaproteobacteria; Rhodospirillales; Rhodospirillaceae; Telmatospirillum; unclassified Telmatospirillum; Telmatospirillum sp. J64-1;
k141_4786084	82.8861	5276	9458	Unclassified
k141_1561028	82.8675	7050	12592	cellular organisms; Bacteria; Proteobacteria; Gammaproteobacteria; Alteromonadales; Alteromonadaceae; Alteromonas; Alteromonas mediterranea;
k141_598671	82.8672	3305	5918	cellular organisms; Bacteria; Proteobacteria; Alphaproteobacteria; Rhodospirillales; unclassified Rhodospirillales; unclassified Rhodospirillales (miscellaneous); Rhodospirillales bacterium CG15_BIG_FIL_POST_REV_8_21_14_Unclassified2Unclassified_66_15;
k141_1910030	82.8623	2912	5207	cellular organisms; Bacteria; Proteobacteria; Gammaproteobacteria; Alteromonadales; Alteromonadaceae; Alteromonas; Alteromonas mediterranea;
k141_313403	82.8571	3703	6628	cellular organisms; Bacteria; Proteobacteria; Gammaproteobacteria; Alteromonadales; Alteromonadaceae; Alteromonas; Alteromonas mediterranea;
k141_3112368	82.8454	3363	6021	cellular organisms; Bacteria; Proteobacteria; Gammaproteobacteria; unclassified Gammaproteobacteria; unclassified Gammaproteobacteria (miscellaneous); Gammaproteobacteria bacterium;
k141_1490027	82.7885	5403	9668	cellular organisms; Bacteria; Proteobacteria; Alphaproteobacteria; Rhodospirillales; Rhodospirillaceae; Tistlia; Tistlia consotensis;
k141_1285979	82.7778	2902	5197	cellular organisms; Bacteria; Proteobacteria; Alphaproteobacteria; Rhizobiales; Salinarimonadaceae; Salinarimonas; unclassified Salinarimonas; Salinarimonas sp. BN14UnclassifiedUnclassifiedUnclassified2;
k141_260575	82.7617	3319	5941	cellular organisms; Bacteria; Proteobacteria; Alphaproteobacteria; Kiloniellales; Kiloniellaceae; Kiloniella; Kiloniella laminariae;
k141_2405962	82.7541	3523	6311	cellular organisms; Bacteria; Proteobacteria; Gammaproteobacteria; Alteromonadales; Pseudoalteromonadaceae; Psychrosphaera; Psychrosphaera saromensis;
k141_1041625	82.7473	3469	6192	cellular organisms; Bacteria; Proteobacteria; Alphaproteobacteria; Rhodospirillales; Rhodospirillaceae; Rhodovibrio; Rhodovibrio salinarum;
k141_132103	82.714	8135	14524	cellular organisms; Bacteria; Proteobacteria; Alphaproteobacteria; Rhodospirillales; Rhodospirillaceae; unclassified Rhodospirillaceae; Rhodospirillaceae bacterium R148;
k141_85800	82.7062	2924	5215	cellular organisms; Bacteria; Proteobacteria; Gammaproteobacteria; Alteromonadales; Alteromonadaceae; Alteromonas; Alteromonas mediterranea;
k141_1457802	82.7023	8811	15531	cellular organisms; Bacteria; Proteobacteria; Gammaproteobacteria; Alteromonadales; Alteromonadaceae; Alteromonas; Alteromonas portus;
k141_3046642	82.676	6172	11069	cellular organisms; Bacteria; Proteobacteria; Gammaproteobacteria; Alteromonadales; Alteromonadaceae; Alteromonas; Alteromonas mediterranea;
k141_3133719	82.6213	6064	10902	cellular organisms; Bacteria; Proteobacteria; Alphaproteobacteria; unclassified Alphaproteobacteria; unclassified Alphaproteobacteria (miscellaneous); Alphaproteobacteria bacterium MarineAlpha3_Bin7;
k141_200049	82.6135	4532	8138	cellular organisms; Bacteria; Proteobacteria; Alphaproteobacteria; Rhodobacterales; unclassified Rhodobacterales;
k141_1882645	82.6094	4126	7320	cellular organisms; Bacteria; Terrabacteria group; Cyanobacteria/Melainabacteria group; Cyanobacteria; Nostocales;
k141_407769	82.5699	6338	11383	cellular organisms; Bacteria; Proteobacteria; Alphaproteobacteria; Rhodobacterales; Rhodobacteraceae; Salipiger; Salipiger bermudensis;
k141_1010335	82.5645	7111	12769	cellular organisms; Bacteria; Proteobacteria; Alphaproteobacteria; Rhodospirillales; Rhodospirillaceae; unclassified Rhodospirillaceae; Rhodospirillaceae bacterium R148;
k141_2415009	82.5601	3077	5522	cellular organisms; Bacteria; Proteobacteria; Gammaproteobacteria; Alteromonadales; Alteromonadaceae; Alteromonas; Alteromonas mediterranea;
k141_117498	82.5424	3282	5866	cellular organisms; Bacteria; Proteobacteria; Gammaproteobacteria; Alteromonadales; Alteromonadaceae; Alteromonas; Alteromonas mediterranea;
k141_2108155	82.5346	3052	5468	cellular organisms; Bacteria; Proteobacteria; Gammaproteobacteria; Alteromonadales; Alteromonadaceae; Alteromonas; Alteromonas mediterranea;
k141_2578549	82.5223	7094	12758	cellular organisms; Bacteria; Proteobacteria; Alphaproteobacteria; Rhodospirillales; Rhodospirillaceae; Aestuariispira; Aestuariispira insulae;
k141_834605	82.5096	4232	7577	cellular organisms; Bacteria; Proteobacteria; Gammaproteobacteria; Alteromonadales; Alteromonadaceae; Alteromonas; Alteromonas mediterranea;
k141_1633636	82.426	14300	25742	cellular organisms; Bacteria; Proteobacteria; Alphaproteobacteria; Rhodospirillales; Rhodospirillaceae; Tistlia; Tistlia consotensis;
k141_1572460	82.4191	3030	5440	cellular organisms; Bacteria; Proteobacteria; Gammaproteobacteria; Alteromonadales; Alteromonadaceae; Alteromonas; Alteromonas mediterranea;
k141_4023828	82.4004	9955	17931	cellular organisms; Bacteria; unclassified Bacteria; unclassified Bacteria (miscellaneous); bacterium MnTgUnclassified2;
k141_6003269	82.376	5632	10129	cellular organisms; Bacteria; Proteobacteria; Gammaproteobacteria; Alteromonadales; Pseudoalteromonadaceae; Psychrosphaera; Psychrosphaera haliotis;
k141_1205700	82.3743	3214	5690	Unclassified
k141_482422	82.3152	3025	5441	cellular organisms; Bacteria; Proteobacteria; Gammaproteobacteria; Alteromonadales; Alteromonadaceae; Alteromonas; Alteromonas mediterranea;
k141_4141118	82.289	4737	8540	cellular organisms; Bacteria; Proteobacteria; Alphaproteobacteria; Rhodospirillales; Rhodospirillaceae; Fodinicurvata; Fodinicurvata fenggangensis;
k141_2288235	82.2849	4417	7946	cellular organisms; Bacteria; Proteobacteria; Gammaproteobacteria; Alteromonadales; Alteromonadaceae; Alteromonas; Alteromonas mediterranea;
k141_2512762	82.2611	4804	8645	cellular organisms; Bacteria; Proteobacteria; Gammaproteobacteria; Alteromonadales; Alteromonadaceae; Alteromonas; Alteromonas mediterranea;
k141_2310911	82.2373	2781	5010	cellular organisms; Bacteria; Proteobacteria; Alphaproteobacteria; Rhodospirillales; Rhodospirillaceae; unclassified Rhodospirillaceae; Rhodospirillaceae bacterium;
k141_1219760	82.2235	2844	5133	cellular organisms; Bacteria; Proteobacteria; Gammaproteobacteria; Alteromonadales; Alteromonadaceae; Alteromonas; Alteromonas mediterranea;
k141_1993145	82.2161	7014	12627	cellular organisms; Bacteria; Proteobacteria; Alphaproteobacteria; Rhizobiales; Beijerinckiaceae; Methylovirgula; unclassified Methylovirgula; Methylovirgula sp. 4M-Z18;
k141_1059082	82.1948	4659	8384	cellular organisms; Bacteria; Proteobacteria; Alphaproteobacteria; Rhodospirillales; Rhodospirillaceae; Azospirillum; unclassified Azospirillum; Azospirillum sp. TSO22-1;
k141_3086414	82.1171	5533	9990	Unclassified
k141_1208263	82.1156	6169	11130	cellular organisms; Bacteria; Proteobacteria; Gammaproteobacteria; Alteromonadales; Alteromonadaceae; Alteromonas; Alteromonas mediterranea;
k141_205411	82.1142	4752	8583	cellular organisms; Bacteria; Proteobacteria; Gammaproteobacteria; Alteromonadales; Alteromonadaceae; Alteromonas; Alteromonas australica;
k141_1643824	82.1058	21230	37950	Unclassified
k141_2503269	82.0757	6883	12439	cellular organisms; Bacteria; Proteobacteria; Alphaproteobacteria; Rhizobiales; Chelatococcaceae; Chelatococcus; unclassified Chelatococcus;
k141_1251433	82.0579	3653	6601	cellular organisms; Bacteria; Proteobacteria; Alphaproteobacteria; Rhizobiales; Rhodobiaceae; Tepidicaulis;
k141_1217408	82.0525	4257	7679	cellular organisms; Bacteria; Proteobacteria; Alphaproteobacteria; Rhodospirillales; Rhodospirillaceae; Azospirillum; unclassified Azospirillum; Azospirillum sp. TSO22-1;
k141_2778311	82.0227	6086	10981	cellular organisms; Bacteria; Acidobacteria; unclassified Acidobacteria; unclassified Acidobacteria (miscellaneous); Acidobacteria bacterium;
k141_2835115	82.0004	6242	11282	cellular organisms; Bacteria; Proteobacteria; Gammaproteobacteria; Alteromonadales; Alteromonadaceae; Alteromonas; Alteromonas mediterranea;
k141_3803537	81.9801	8237	14888	cellular organisms; Bacteria; Terrabacteria group; Cyanobacteria/Melainabacteria group; Cyanobacteria; Oscillatoriophycideae; Oscillatoriales; Oscillatoriaceae; Moorea; Moorea producens;
k141_3887929	81.9327	4149	7519	cellular organisms; Bacteria; Proteobacteria; Alphaproteobacteria; Rhizobiales; Phyllobacteriaceae; Mesorhizobium; Mesorhizobium oceanicum;
k141_1437246	81.886	3043	5498	cellular organisms; Bacteria; Proteobacteria; Alphaproteobacteria; Rhizobiales; Phyllobacteriaceae; Pseudaminobacter; Pseudaminobacter manganicus;
k141_78186	81.8304	3434	6213	cellular organisms; Bacteria; Proteobacteria; Gammaproteobacteria; Alteromonadales; Alteromonadaceae; Alteromonas; Alteromonas mediterranea;
k141_707541	81.8224	4704	8503	cellular organisms; Bacteria; Proteobacteria; Alphaproteobacteria; Rhodobacterales; Rhodobacteraceae; Pseudooceanicola; Pseudooceanicola atlanticus;
k141_512006	81.7771	3957	7174	cellular organisms; Bacteria; Proteobacteria; Alphaproteobacteria; Rhizobiales; Rhodobiaceae; Candidatus Phaeomarinobacter; Candidatus Phaeomarinobacter ectocarpi;
k141_1196936	81.7428	9777	17746	cellular organisms; Bacteria; Proteobacteria; Alphaproteobacteria; Rhodospirillales; Rhodospirillaceae; Hwanghaeella; Hwanghaeella grinnelliae;
k141_1524335	81.721	6168	11181	cellular organisms; Bacteria; Proteobacteria; Alphaproteobacteria; Rhodospirillales; Rhodospirillaceae; Limimonas; Limimonas halophila;
k141_263133	81.6768	2924	5269	cellular organisms; Bacteria; Proteobacteria; Gammaproteobacteria; Alteromonadales; Alteromonadaceae; Alteromonas;
k141_3626709	81.6739	4859	8811	cellular organisms; Bacteria; Proteobacteria; Gammaproteobacteria;
k141_3722255	81.6287	3449	6261	cellular organisms; Bacteria; Proteobacteria; Alphaproteobacteria; Rhizobiales; Phyllobacteriaceae; Phyllobacterium; Phyllobacterium salinisoli;
k141_3027136	81.6218	4429	8054	cellular organisms; Bacteria; Proteobacteria; Alphaproteobacteria; unclassified Alphaproteobacteria; unclassified Alphaproteobacteria (miscellaneous); Alphaproteobacteria bacterium 43-37;
k141_1964580	81.5969	3865	7041	cellular organisms; Bacteria; Proteobacteria; Gammaproteobacteria; Alteromonadales; Alteromonadaceae; Marinobacter; Marinobacter salinus;
k141_98222	81.5798	3476	6313	cellular organisms; Bacteria; Proteobacteria; Gammaproteobacteria; Alteromonadales; Alteromonadaceae; Alteromonas; unclassified Alteromonas;
k141_3005773	81.5542	3588	6498	cellular organisms; Bacteria; Proteobacteria; Alphaproteobacteria; unclassified Alphaproteobacteria; SAR116 cluster; Candidatus Puniceispirillum; Candidatus Puniceispirillum marinum;
k141_4774028	81.5524	5906	10747	cellular organisms; Bacteria; Terrabacteria group;
k141_952590	81.5441	3151	5727	cellular organisms; Bacteria; Proteobacteria; Alphaproteobacteria; Rhodospirillales; Rhodospirillaceae; unclassified Rhodospirillaceae; Rhodospirillaceae bacterium R148;
k141_5828836	81.5403	3396	6182	cellular organisms; Bacteria; Proteobacteria; Gammaproteobacteria; Alteromonadales; Alteromonadaceae; Alteromonas;
k141_753631	81.5395	2869	5214	cellular organisms; Bacteria; FCB group; Bacteroidetes/Chlorobi group; Bacteroidetes; Flavobacteriia; Flavobacteriales; Flavobacteriaceae; Tenacibaculum; unclassified Tenacibaculum; Tenacibaculum sp. KUL152;
k141_1280774	81.5274	3599	6470	Unclassified
k141_2858851	81.527	8084	14562	cellular organisms; Eukaryota; Viridiplantae; Chlorophyta; Ulvophyceae; TCBD clade; Bryopsidales; Bryopsidaceae; Pseudoderbesia; Pseudoderbesia arbuscula;
k141_3167792	81.5195	3160	5746	cellular organisms; Bacteria; Proteobacteria; Gammaproteobacteria; Alteromonadales; Alteromonadaceae; Alteromonas; Alteromonas mediterranea;
k141_3817549	81.5174	5271	9589	cellular organisms; Bacteria; Proteobacteria; Gammaproteobacteria; Alteromonadales; Alteromonadaceae; Alteromonas; Alteromonas mediterranea;
k141_460489	81.4899	2951	5372	cellular organisms; Bacteria; Proteobacteria; Gammaproteobacteria; Alteromonadales; Alteromonadaceae; Alteromonas; Alteromonas mediterranea;
k141_3545337	81.4868	7053	12837	cellular organisms; Bacteria; Proteobacteria; Gammaproteobacteria; Cardiobacteriales; unclassified Cardiobacteriales; Cardiobacteriales bacterium ML27;
k141_912033	81.4762	12986	23650	cellular organisms; Bacteria; Proteobacteria; Alphaproteobacteria; Rhodospirillales; Rhodospirillaceae; Fodinicurvata;
k141_595455	81.4657	4563	8304	cellular organisms; Bacteria; Proteobacteria; Alphaproteobacteria; Rhodospirillales; Rhodospirillaceae; unclassified Rhodospirillaceae; Rhodospirillaceae bacterium HHTR118;
k141_3014277	81.4628	4336	7898	cellular organisms; Bacteria; Proteobacteria; Alphaproteobacteria; Rhizobiales; Bradyrhizobiaceae; unclassified Bradyrhizobiaceae; Bradyrhizobiaceae bacterium;
k141_1867428	81.4566	3868	7033	cellular organisms; Bacteria; Proteobacteria; Alphaproteobacteria; Rhodospirillales; Rhodospirillaceae; unclassified Rhodospirillaceae; Rhodospirillaceae bacterium HHTR118;
k141_182472	81.4105	2771	5052	cellular organisms; Bacteria; Proteobacteria; Gammaproteobacteria; Alteromonadales; Alteromonadaceae; Alteromonas;
k141_6054831	81.4029	4861	8837	cellular organisms; Bacteria;
k141_4979447	81.3806	4941	8965	cellular organisms; Bacteria; FCB group; Bacteroidetes/Chlorobi group; Bacteroidetes; Flavobacteriia; Flavobacteriales; Flavobacteriaceae; Tenacibaculum; unclassified Tenacibaculum; Tenacibaculum sp. KUL152;
k141_789220	81.3613	3998	7274	cellular organisms; Bacteria; Proteobacteria; Gammaproteobacteria; Alteromonadales; Alteromonadaceae; Alteromonas; Alteromonas mediterranea;
k141_4098845	81.3228	2983	5422	cellular organisms; Bacteria; Proteobacteria; Gammaproteobacteria; Alteromonadales; Alteromonadaceae; Alteromonas; Alteromonas mediterranea;
k141_2140749	81.315	3732	6780	cellular organisms; Bacteria; Proteobacteria; Gammaproteobacteria; Alteromonadales; Alteromonadaceae; Alteromonas; Alteromonas mediterranea;
k141_1141379	81.2596	5169	9444	cellular organisms; Bacteria; Proteobacteria; Alphaproteobacteria; Sneathiellales; Sneathiellaceae; Oceanibacterium; Oceanibacterium hippocampi;
k141_328715	81.2367	3386	6199	cellular organisms; Bacteria; Proteobacteria; Alphaproteobacteria; Rhodospirillales; Rhodospirillaceae; unclassified Rhodospirillaceae; Rhodospirillaceae bacterium HHTR118;
k141_3984766	81.223	4185	7650	cellular organisms; Bacteria; Proteobacteria; Alphaproteobacteria; Kiloniellales; Kiloniellaceae; Kiloniella; Kiloniella laminariae;
k141_1269381	81.1757	3241	5915	cellular organisms; Bacteria; Proteobacteria; Alphaproteobacteria; Rhodobacterales; Rhodobacteraceae; Roseibium; unclassified Roseibium; Roseibium sp. SYSU MUnclassifiedUnclassified256-3;
k141_368242	81.1512	2779	5080	cellular organisms; Bacteria; Proteobacteria; Alphaproteobacteria; Rhodospirillales; Rhodospirillaceae; Magnetospira; unclassified Magnetospira; Magnetospira sp. QH-2;
k141_292200	81.1091	4571	8371	cellular organisms; Bacteria; Proteobacteria; Gammaproteobacteria; Oceanospirillales; Halomonadaceae; Halomonas; unclassified Halomonas; Halomonas sp. JS92-SW72;
k141_3303303	81.0838	4254	7761	cellular organisms; Bacteria; Proteobacteria; Gammaproteobacteria; Alteromonadales; Alteromonadaceae; Alteromonas;
k141_502705	81.0748	5717	10467	cellular organisms; Bacteria; Proteobacteria; Alphaproteobacteria; unclassified Alphaproteobacteria; unclassified Alphaproteobacteria (miscellaneous); Alphaproteobacteria bacterium;
k141_1439657	81.0677	6963	12734	cellular organisms; Bacteria; Proteobacteria; Alphaproteobacteria; Rhizobiales;
k141_4006859	81.0391	4523	8260	cellular organisms; Bacteria; Proteobacteria; Alphaproteobacteria; Rhodospirillales; Rhodospirillaceae; unclassified Rhodospirillaceae; Rhodospirillaceae bacterium R148;
k141_4303695	81.029	4804	8796	cellular organisms; Bacteria; Proteobacteria; Alphaproteobacteria; Rhodospirillales; Rhodospirillaceae; unclassified Rhodospirillaceae; Rhodospirillaceae bacterium SYSU D6UnclassifiedUnclassified14;
k141_2409228	81.0166	3734	6848	cellular organisms; Bacteria; Proteobacteria; Alphaproteobacteria; Rhodospirillales; Rhodospirillaceae; Tistlia; Tistlia consotensis;
k141_565026	80.9903	4042	7389	cellular organisms; Bacteria; Proteobacteria; Gammaproteobacteria; Alteromonadales; Alteromonadaceae; Alteromonas; Alteromonas mediterranea;
k141_1164012	80.9549	5601	10229	cellular organisms; Bacteria; Proteobacteria; Alphaproteobacteria; unclassified Alphaproteobacteria; unclassified Alphaproteobacteria (miscellaneous); Alphaproteobacteria bacterium;
k141_1398161	80.837	3482	6388	cellular organisms; Bacteria; Proteobacteria; Alphaproteobacteria; Rhodobacterales; Rhodobacteraceae; Stappia;
k141_1250878	80.7828	2781	5087	cellular organisms; Bacteria;
k141_4701138	80.7735	4748	8666	cellular organisms; Bacteria; Proteobacteria; Gammaproteobacteria; Alteromonadales; Alteromonadaceae; Alteromonas; unclassified Alteromonas; Alteromonas sp. KUL42;
k141_3799561	80.77	4718	8675	cellular organisms; Bacteria; Proteobacteria; Alphaproteobacteria; Rhizobiales; unclassified Rhizobiales; unclassified Rhizobiales (miscellaneous);
k141_4136414	80.7429	3138	5749	cellular organisms; Bacteria; Proteobacteria; Alphaproteobacteria; Rhodobacterales; Rhodobacteraceae; Pelagicola; unclassified Pelagicola; Pelagicola sp. LXJ11Unclassified3;
k141_1728405	80.7048	3041	5576	cellular organisms; Bacteria; Proteobacteria; Gammaproteobacteria; Alteromonadales; Alteromonadaceae; Alteromonas; Alteromonas mediterranea;
k141_1526230	80.6413	5609	10337	cellular organisms; Bacteria; Proteobacteria; Alphaproteobacteria; Rhodobacterales; unclassified Rhodobacterales; Rhodobacterales bacterium;
k141_2176956	80.6348	9379	17240	cellular organisms; Bacteria; Proteobacteria; Alphaproteobacteria; Rhodobacterales; Rhodobacteraceae; Pontivivens; Pontivivens insulae;
k141_4773651	80.5859	3562	6528	cellular organisms; Bacteria; Proteobacteria; Gammaproteobacteria; Cellvibrionales; Spongiibacteraceae; Spongiibacter; Spongiibacter tropicus;
k141_1453486	80.536	3467	6371	cellular organisms; Bacteria; Proteobacteria; Alphaproteobacteria; Rhodobacterales; Rhodobacteraceae; Thalassobius; unclassified Thalassobius; Thalassobius sp. I31.1;
k141_1839644	80.5316	3023	5568	cellular organisms; Bacteria; Proteobacteria; Alphaproteobacteria; Rhodospirillales; Acetobacteraceae; Crenalkalicoccus; Crenalkalicoccus roseus;
k141_5166523	80.4986	3423	6274	cellular organisms; Bacteria; Terrabacteria group; Cyanobacteria/Melainabacteria group; Cyanobacteria; Synechococcales; Pseudanabaenaceae; Pseudanabaena; Pseudanabaena biceps;
k141_2247068	80.4685	2916	5313	Unclassified
k141_1086970	80.4611	3685	6794	cellular organisms; Bacteria; Proteobacteria; Gammaproteobacteria; Alteromonadales; Alteromonadaceae; Alteromonas; Alteromonas mediterranea;
k141_224915	80.4559	3460	6363	cellular organisms; Bacteria; Proteobacteria; Gammaproteobacteria; Alteromonadales; Alteromonadaceae; Alteromonas; unclassified Alteromonas; Alteromonas sp. ALT199;
k141_122657	80.4559	3194	5872	cellular organisms; Bacteria; Proteobacteria; Alphaproteobacteria; Rhodospirillales; Rhodospirillaceae; Skermanella; Skermanella aerolata;
k141_2499030	80.448	4351	8024	cellular organisms; Bacteria; Proteobacteria; Alphaproteobacteria; unclassified Alphaproteobacteria; Thermopetrobacter; unclassified Thermopetrobacter; Thermopetrobacter sp. TC1;
k141_442235	80.4417	10508	19338	cellular organisms; Bacteria; Proteobacteria; Gammaproteobacteria; Alteromonadales; Alteromonadaceae; Alteromonas; unclassified Alteromonas; Alteromonas sp. KUL42;
k141_2636972	80.3961	3319	6057	Unclassified
k141_615475	80.379	5871	10712	cellular organisms; Bacteria; Proteobacteria; Alphaproteobacteria; Rhodospirillales; Rhodospirillaceae; Oceanibaculum; Oceanibaculum pacificum;
k141_862186	80.3694	8173	15094	cellular organisms; Bacteria; Proteobacteria; Alphaproteobacteria; Rhizobiales; unclassified Rhizobiales; unclassified Rhizobiales (miscellaneous); Rhizobiales bacterium;
k141_709383	80.3676	7382	13550	cellular organisms; Bacteria; Proteobacteria; Alphaproteobacteria; Rhodospirillales; Rhodospirillaceae; Roseospira;
k141_1313605	80.3625	8659	16004	cellular organisms; Bacteria; Proteobacteria; Alphaproteobacteria; Rhodospirillales; Rhodospirillaceae; unclassified Rhodospirillaceae; Rhodospirillaceae bacterium R148;
k141_545597	80.3017	2990	5513	cellular organisms; Bacteria; Proteobacteria; Alphaproteobacteria; Rhodobacterales; Rhodobacteraceae;
k141_1312494	80.26	4377	8091	cellular organisms; Bacteria; Proteobacteria; Alphaproteobacteria; Rhodobacterales; Rhodobacteraceae; Labrenzia; unclassified Labrenzia; Labrenzia sp. PHMUnclassifiedUnclassified5;
k141_1759168	80.2089	4454	8235	cellular organisms; Bacteria; Terrabacteria group; Firmicutes; Negativicutes; Selenomonadales; Selenomonadaceae; Selenomonas; Selenomonas bovis;
k141_3011933	80.1838	3776	6986	cellular organisms; Bacteria; Proteobacteria; Alphaproteobacteria; Rhodobacterales; Rhodobacteraceae;
k141_2417722	80.1707	10947	20287	cellular organisms; Bacteria; Proteobacteria; Alphaproteobacteria; Rhodospirillales; Rhodospirillaceae; unclassified Rhodospirillaceae; Rhodospirillaceae bacterium R148;
k141_3003831	80.1423	9947	18408	cellular organisms; Bacteria; Proteobacteria; Alphaproteobacteria; unclassified Alphaproteobacteria; unclassified Alphaproteobacteria (miscellaneous); alpha proteobacterium BAL199;
k141_5522203	80.124	3646	6742	cellular organisms; Bacteria; Proteobacteria; Gammaproteobacteria; Alteromonadales; Alteromonadaceae; Alteromonas; unclassified Alteromonas; Alteromonas sp. V45Unclassified;
k141_2972854	80.1151	3395	6263	cellular organisms; Bacteria; Proteobacteria; Alphaproteobacteria; Rhodospirillales; Rhodospirillaceae; unclassified Rhodospirillaceae; Rhodospirillaceae bacterium SYSU D6UnclassifiedUnclassified14;
k141_5912739	80.1061	2936	5392	cellular organisms; Bacteria; Terrabacteria group; Actinobacteria; Acidimicrobiia; Acidimicrobiales; Ilumatobacteraceae; Ilumatobacter; Ilumatobacter fluminis;
k141_2438541	80.093	13257	24577	cellular organisms; Bacteria; Proteobacteria; Alphaproteobacteria; Rhodospirillales; Rhodospirillaceae; unclassified Rhodospirillaceae; Rhodospirillaceae bacterium R148;
k141_4801443	80.091	4616	8549	cellular organisms; Bacteria; Proteobacteria; Alphaproteobacteria; Rhodospirillales; Rhodospirillaceae; Azospirillum; Azospirillum halopraeferens;
k141_379277	80.0893	9997	18544	cellular organisms; Bacteria; Proteobacteria; Alphaproteobacteria; Rhodospirillales; Rhodospirillaceae; unclassified Rhodospirillaceae; Rhodospirillaceae bacterium R148;
k141_791975	80.0667	3267	6054	cellular organisms; Bacteria; unclassified Bacteria; unclassified Bacteria (miscellaneous); bacterium BMS3Bbin1Unclassified;
k141_1997670	80.0655	3210	5937	cellular organisms; Bacteria; Proteobacteria; Alphaproteobacteria; Rhizobiales; Rhodobiaceae; Rhodoligotrophos; Rhodoligotrophos appendicifer;
k141_2503	80.0627	5592	10382	cellular organisms; Bacteria; Proteobacteria; Alphaproteobacteria; Rhodospirillales; Acetobacteraceae; Acidiphilium; unclassified Acidiphilium;
k141_5081653	80.0468	4199	7762	cellular organisms; Bacteria; Acidobacteria; unclassified Acidobacteria; unclassified Acidobacteria (miscellaneous); Acidobacteria bacterium;
k141_92858	80.0251	3012	5571	cellular organisms; Bacteria; Proteobacteria; Gammaproteobacteria; Alteromonadales; Alteromonadaceae; Alteromonas; Alteromonas macleodii;
k141_3726747	79.9817	6542	12128	cellular organisms; Bacteria; Proteobacteria; Alphaproteobacteria; unclassified Alphaproteobacteria; unclassified Alphaproteobacteria (miscellaneous); Alphaproteobacteria bacterium;
k141_2808158	79.9541	6135	11385	cellular organisms; Bacteria; Proteobacteria; Alphaproteobacteria; Rhodobacterales; Rhodobacteraceae; Thioclava; Thioclava pacifica;
k141_311387	79.9536	5384	9977	Unclassified
k141_2706566	79.937	2719	5035	Unclassified
k141_506999	79.9321	3213	5965	cellular organisms; Bacteria; Proteobacteria; Gammaproteobacteria; Alteromonadales; Alteromonadaceae; Alteromonas; Alteromonas mediterranea;
k141_1470451	79.9205	3125	5789	cellular organisms; Bacteria; Proteobacteria; Alphaproteobacteria; Rhodobacterales; Rhodobacteraceae; unclassified Rhodobacteraceae; Rhodobacteraceae bacterium CG17_big_fil_post_rev_8_21_14_2_5Unclassified_65_11;
k141_809200	79.9124	3425	6359	cellular organisms; Bacteria; Proteobacteria; Gammaproteobacteria; Alteromonadales; Alteromonadaceae; Alteromonas; Alteromonas mediterranea;
k141_2043348	79.9075	4025	7472	cellular organisms; Bacteria; Proteobacteria; Alphaproteobacteria; Rhizobiales;
k141_1700434	79.8887	4057	7530	cellular organisms; Bacteria; Proteobacteria; Alphaproteobacteria; Rhizobiales; Beijerinckiaceae; Methylocapsa; unclassified Methylocapsa; Methylocapsa sp. S129;
k141_896705	79.8857	3970	7381	cellular organisms; Bacteria; Proteobacteria; Alphaproteobacteria; Rhodospirillales; unclassified Rhodospirillales; unclassified Rhodospirillales (miscellaneous); Rhodospirillales bacterium 7Unclassified-18;
k141_1143073	79.8809	3069	5701	cellular organisms; Bacteria; Proteobacteria; Alphaproteobacteria; Rhodospirillales; Rhodospirillaceae; unclassified Rhodospirillaceae; Rhodospirillaceae bacterium R148;
k141_1949993	79.8758	4479	8280	cellular organisms; Bacteria; Proteobacteria; Gammaproteobacteria; Alteromonadales; Alteromonadaceae; Alteromonas; unclassified Alteromonas; Alteromonas sp. V45Unclassified;
k141_454572	79.8668	4959	9195	cellular organisms; Bacteria; Proteobacteria; Alphaproteobacteria; Rhizobiales; Methylocystaceae; Hansschlegelia; Hansschlegelia zhihuaiae;
k141_54449	79.8012	3900	7227	cellular organisms; Bacteria; Proteobacteria; Alphaproteobacteria; Rhodobacterales; Hyphomonadaceae; Hyphomonas; unclassified Hyphomonas;
k141_5305029	79.7712	2724	5056	cellular organisms; Bacteria; FCB group; Bacteroidetes/Chlorobi group; Bacteroidetes; Flavobacteriia; Flavobacteriales; Flavobacteriaceae; Tenacibaculum; unclassified Tenacibaculum; Tenacibaculum sp. KUL152;
k141_4326320	79.77	6958	12956	cellular organisms; Bacteria; Proteobacteria; Alphaproteobacteria; Rhodospirillales; Rhodospirillaceae; unclassified Rhodospirillaceae; Rhodospirillaceae bacterium R148;
k141_4249608	79.7654	2975	5528	cellular organisms; Bacteria; Proteobacteria; Alphaproteobacteria; Rhizobiales; Brucellaceae; Ochrobactrum; Ochrobactrum gallinifaecis;
k141_891807	79.7652	5444	10142	cellular organisms; Bacteria; Proteobacteria; Alphaproteobacteria; Rhodospirillales; Rhodospirillaceae; Hwanghaeella; Hwanghaeella grinnelliae;
k141_1826004	79.7317	4836	8863	cellular organisms; Bacteria; Proteobacteria; Gammaproteobacteria; Alteromonadales; Alteromonadaceae; Alteromonas; unclassified Alteromonas;
k141_1618164	79.7232	3937	7302	cellular organisms; Bacteria; Proteobacteria; Alphaproteobacteria; Rhodospirillales; Rhodospirillaceae; unclassified Rhodospirillaceae; Rhodospirillaceae bacterium R148;
k141_1534558	79.7042	3396	6309	cellular organisms; Bacteria; Proteobacteria; Betaproteobacteria; Burkholderiales; Comamonadaceae; Curvibacter; Curvibacter putative symbiont of Hydra magnipapillata;
k141_54594	79.6842	3159	5881	cellular organisms; Bacteria; FCB group; Bacteroidetes/Chlorobi group; Bacteroidetes; Flavobacteriia; Flavobacteriales; Flavobacteriaceae; Tenacibaculum; unclassified Tenacibaculum; Tenacibaculum sp. KUL152;
k141_2203211	79.6628	6297	11693	cellular organisms; Bacteria; Proteobacteria; Gammaproteobacteria; Alteromonadales; Alteromonadaceae; Alteromonas; Alteromonas mediterranea;
k141_1516953	79.6338	8443	15741	cellular organisms; Bacteria; Proteobacteria; Alphaproteobacteria; Rhizobiales; Methylocystaceae; Methylocystis; unclassified Methylocystis; Methylocystis sp. ATCC 49242;
k141_3268962	79.6228	2777	5157	cellular organisms; Bacteria; Proteobacteria; Alphaproteobacteria; Rhodospirillales; Acetobacteraceae; Stella;
k141_739369	79.6191	3947	7332	cellular organisms; Bacteria; Proteobacteria; Gammaproteobacteria; Alteromonadales; Alteromonadaceae; Alteromonas; Alteromonas mediterranea;
k141_1622080	79.6097	4405	8198	cellular organisms; Bacteria; Proteobacteria; Alphaproteobacteria; Rhodospirillales; Rhodospirillaceae; unclassified Rhodospirillaceae; Rhodospirillaceae bacterium R148;
k141_597597	79.5566	6787	12650	cellular organisms; Bacteria; Proteobacteria; Alphaproteobacteria; Rhodospirillales; Rhodospirillaceae; unclassified Rhodospirillaceae; Rhodospirillaceae bacterium SYSU D6UnclassifiedUnclassified15;
k141_1013507	79.5297	10240	19091	cellular organisms; Bacteria; Proteobacteria; Gammaproteobacteria; Chromatiales; Ectothiorhodospiraceae; Thioalbus; Thioalbus denitrificans;
k141_1907331	79.5244	3217	6009	cellular organisms; Bacteria; Proteobacteria; Alphaproteobacteria; unclassified Alphaproteobacteria;
k141_1689999	79.5125	3353	6259	cellular organisms; Bacteria; Proteobacteria; Gammaproteobacteria; Alteromonadales; Alteromonadaceae; Alteromonas;
k141_5493844	79.5015	4568	8534	cellular organisms; Bacteria; Proteobacteria; Gammaproteobacteria; Cellvibrionales; Spongiibacteraceae; Spongiibacter; Spongiibacter marinus;
k141_1654460	79.4351	2779	5173	cellular organisms; Bacteria; Proteobacteria; Alphaproteobacteria; Rhodospirillales; Rhodospirillaceae; Tistlia; Tistlia consotensis;
k141_2109698	79.4284	3037	5649	cellular organisms; Bacteria; Proteobacteria; Gammaproteobacteria; Alteromonadales; Alteromonadaceae; Alteromonas; Alteromonas mediterranea;
k141_1381954	79.3688	6267	11726	cellular organisms; Bacteria; Terrabacteria group; Actinobacteria; Actinobacteria; Streptomycetales; Streptomycetaceae; Kitasatospora; unclassified Kitasatospora; Kitasatospora sp. MMS16-BHUnclassified15;
k141_1072346	79.3532	4151	7769	cellular organisms; Bacteria; Proteobacteria; unclassified Proteobacteria; unclassified Proteobacteria (miscellaneous); Proteobacteria bacterium TMED154;
k141_383336	79.3522	3915	7337	cellular organisms; Bacteria; Proteobacteria; Alphaproteobacteria; Rhodobacterales; Rhodobacteraceae; Roseibium; Roseibium hamelinense;
k141_4645466	79.3423	3043	5673	cellular organisms; Bacteria; Proteobacteria; Gammaproteobacteria; Alteromonadales; Alteromonadaceae; Alteromonas; Alteromonas mediterranea;
k141_4703460	79.2882	4598	8595	cellular organisms; Bacteria; FCB group; Bacteroidetes/Chlorobi group; Bacteroidetes; Flavobacteriia; Flavobacteriales; Flavobacteriaceae; Tenacibaculum; unclassified Tenacibaculum; Tenacibaculum sp. KUL152;
k141_562125	79.2766	5850	10960	cellular organisms; Bacteria; Proteobacteria; Alphaproteobacteria; Rhodobacterales; Rhodobacteraceae; Labrenzia; unclassified Labrenzia; Labrenzia sp. VG12;
k141_1280996	79.2707	6497	12126	cellular organisms; Bacteria; Proteobacteria; Alphaproteobacteria; Rhizobiales; Rhizobiaceae; Rhizobium/Agrobacterium group; Rhizobium; Rhizobium laguerreae;
k141_887677	79.2432	3654	6839	cellular organisms; Bacteria; Proteobacteria; Gammaproteobacteria; Alteromonadales; Alteromonadaceae;
k141_1896601	79.2334	8451	15825	cellular organisms; Bacteria; Proteobacteria; Gammaproteobacteria; Alteromonadales; Alteromonadaceae; Alteromonas; Alteromonas mediterranea;
k141_2646455	79.2029	10005	18742	cellular organisms; Bacteria; Proteobacteria; Alphaproteobacteria; Rhodospirillales; Rhodospirillaceae; unclassified Rhodospirillaceae; Rhodospirillaceae bacterium R148;
k141_782536	79.1805	3714	6953	cellular organisms; Bacteria; Proteobacteria; Alphaproteobacteria; Rhodospirillales; Rhodospirillaceae; Azospirillum; unclassified Azospirillum; Azospirillum sp. TSO22-1;
k141_867271	79.1767	3347	6249	cellular organisms; Bacteria; Proteobacteria; Gammaproteobacteria; Alteromonadales; Alteromonadaceae; Alteromonas; Alteromonas mediterranea;
k141_3926207	79.1717	8152	15276	cellular organisms; Bacteria; Proteobacteria; Gammaproteobacteria; Alteromonadales; Alteromonadaceae; Alteromonas; Alteromonas mediterranea;
k141_4613131	79.1579	4262	7980	cellular organisms; Bacteria; Proteobacteria; Alphaproteobacteria; Rhodospirillales; Rhodospirillaceae; Thalassospira; Thalassospira australica;
k141_2039091	79.1515	2920	5464	cellular organisms; Bacteria; Proteobacteria; Alphaproteobacteria; Rhizobiales; Phyllobacteriaceae; unclassified Phyllobacteriaceae; Phyllobacteriaceae bacterium Water-Bin73;
k141_2090028	79.1384	4403	8213	cellular organisms; Bacteria; Terrabacteria group; Actinobacteria; Actinobacteria; Pseudonocardiales; Pseudonocardiaceae; Amycolatopsis; unclassified Amycolatopsis; Amycolatopsis sp. EGI 65UnclassifiedUnclassified86;
k141_2256846	79.0566	7143	13388	cellular organisms; Bacteria; environmental samples; uncultured bacterium;
k141_1161400	79.0526	5197	9707	cellular organisms; Bacteria; Proteobacteria; Alphaproteobacteria; Rhizobiales; Brucellaceae; Ochrobactrum; Ochrobactrum grignonense;
k141_4676132	79.0519	4382	8222	cellular organisms; Bacteria; Proteobacteria; Gammaproteobacteria; Alteromonadales; Alteromonadaceae; Alteromonas; Alteromonas mediterranea;
k141_1102261	79.0447	3218	6019	cellular organisms; Bacteria; Proteobacteria; Alphaproteobacteria; Rhizobiales;
k141_421968	78.992	3760	7037	cellular organisms; Bacteria; Proteobacteria; Alphaproteobacteria; Rhodobacterales; Rhodobacteraceae; Ahrensia; Ahrensia marina;
k141_1327716	78.95	6452	12088	cellular organisms; Bacteria; Proteobacteria; Gammaproteobacteria; Alteromonadales; Alteromonadaceae; Alteromonas;
k141_3239400	78.9355	6797	12781	cellular organisms; Bacteria; Proteobacteria; Gammaproteobacteria;
k141_1861808	78.9307	3671	6872	Unclassified
k141_1309007	78.9224	2779	5221	cellular organisms; Bacteria; Proteobacteria; Alphaproteobacteria; Rhodospirillales; Rhodospirillaceae; Rhodovibrio; Rhodovibrio salinarum;
k141_51681	78.8848	4339	8154	cellular organisms; Bacteria; Proteobacteria; Alphaproteobacteria; Rhodospirillales; Rhodospirillaceae; Ferruginivarius; Ferruginivarius sediminum;
k141_433391	78.8832	8240	15432	cellular organisms; Bacteria; Proteobacteria; Gammaproteobacteria; Alteromonadales; Pseudoalteromonadaceae; Pseudoalteromonas; Pseudoalteromonas haloplanktis;
k141_2489929	78.8685	7286	13703	cellular organisms; Bacteria; Proteobacteria; Alphaproteobacteria; Rhodospirillales; Rhodospirillaceae; unclassified Rhodospirillaceae; Rhodospirillaceae bacterium HHTR118;
k141_148613	78.851	6181	11594	cellular organisms; Bacteria; Proteobacteria; Gammaproteobacteria; Alteromonadales; Alteromonadaceae; Alteromonas; unclassified Alteromonas; Alteromonas sp. KUL42;
k141_1897041	78.8359	3514	6605	cellular organisms; Bacteria; Proteobacteria; Alphaproteobacteria; Sneathiellales; Sneathiellaceae; Oceanibacterium; Oceanibacterium hippocampi;
k141_651919	78.8138	3049	5714	cellular organisms; Bacteria; Proteobacteria; Alphaproteobacteria; Rhodobacterales; Rhodobacteraceae; Roseinatronobacter;
k141_497968	78.7991	10216	19258	cellular organisms; Bacteria; Proteobacteria; Alphaproteobacteria; Rhodobacterales; Rhodobacteraceae; Rhodovulum; unclassified Rhodovulum; Rhodovulum sp. ES.Unclassified1Unclassified;
k141_1053117	78.776	2719	5076	cellular organisms; Bacteria; Proteobacteria; Alphaproteobacteria; Rhizobiales; Cohaesibacteraceae; Breoghania; Breoghania corrubedonensis;
k141_158072	78.7688	3895	7339	cellular organisms; Bacteria; Proteobacteria; Gammaproteobacteria; Alteromonadales; Alteromonadaceae; Alteromonas; Alteromonas mediterranea;
k141_824386	78.7381	6346	11969	cellular organisms; Bacteria; Proteobacteria; Alphaproteobacteria; Rhodobacterales; Rhodobacteraceae; Epibacterium; Epibacterium mobile;
k141_4978827	78.7142	3306	6208	cellular organisms; Bacteria; FCB group; Bacteroidetes/Chlorobi group; Bacteroidetes; Flavobacteriia; Flavobacteriales; Flavobacteriaceae; Tenacibaculum; unclassified Tenacibaculum; Tenacibaculum sp. KUL152;
k141_1296355	78.7116	8938	16834	cellular organisms; Bacteria; Proteobacteria; Alphaproteobacteria; Rhodospirillales; Rhodospirillaceae; unclassified Rhodospirillaceae; Rhodospirillaceae bacterium R148;
k141_2616376	78.6922	4222	7933	cellular organisms; Bacteria; Proteobacteria; Gammaproteobacteria; Alteromonadales; Alteromonadaceae; Alteromonas; unclassified Alteromonas; Alteromonas sp. ALT199;
k141_1346007	78.6919	3339	6306	cellular organisms; Bacteria; Proteobacteria; Alphaproteobacteria; Rhodospirillales; Rhodospirillaceae; unclassified Rhodospirillaceae; Rhodospirillaceae bacterium CCH5-H1Unclassified;
k141_2910237	78.6303	8420	15873	cellular organisms; Bacteria; Proteobacteria; Gammaproteobacteria; Alteromonadales; Alteromonadaceae; Alteromonas;
k141_2997742	78.6297	4011	7567	cellular organisms; Bacteria; Proteobacteria; Gammaproteobacteria; Alteromonadales; Alteromonadaceae; Alteromonas; Alteromonas macleodii;
k141_2001336	78.6148	4078	7690	cellular organisms; Bacteria; Proteobacteria; Gammaproteobacteria; Alteromonadales; Alteromonadaceae; Alteromonas; Alteromonas australica;
k141_2574765	78.6078	2766	5173	Unclassified
k141_1681641	78.6056	7225	13606	cellular organisms; Bacteria; Proteobacteria; Gammaproteobacteria;
k141_4423349	78.5848	7564	14288	cellular organisms; Bacteria; Terrabacteria group; Chloroflexi; unclassified Chloroflexi; unclassified Chloroflexi (miscellaneous); Chloroflexi bacterium;
k141_699003	78.5444	4536	8591	cellular organisms; Bacteria; Proteobacteria; Alphaproteobacteria; Rhizobiales; Hyphomicrobiaceae; Rhodomicrobium;
k141_3177267	78.5214	3495	6579	cellular organisms; Bacteria;
k141_2257064	78.5188	3465	6548	cellular organisms; Bacteria; Proteobacteria; Alphaproteobacteria; Rhodospirillales; Rhodospirillaceae; unclassified Rhodospirillaceae; Rhodospirillaceae bacterium R148;
k141_19430	78.5137	3077	5820	cellular organisms; Bacteria; Proteobacteria; Alphaproteobacteria; unclassified Alphaproteobacteria; unclassified Alphaproteobacteria (miscellaneous); Alphaproteobacteria bacterium;
k141_5261287	78.4979	3402	6433	cellular organisms; Bacteria; FCB group; Bacteroidetes/Chlorobi group; Bacteroidetes; Flavobacteriia; Flavobacteriales; Flavobacteriaceae; Tenacibaculum; unclassified Tenacibaculum; Tenacibaculum sp. KUL152;
k141_922426	78.4932	3921	7407	cellular organisms; Bacteria; Proteobacteria; Gammaproteobacteria; Alteromonadales; Alteromonadaceae; Alteromonas; Alteromonas mediterranea;
k141_1709395	78.4916	5695	10751	cellular organisms; Bacteria; Proteobacteria; Gammaproteobacteria; unclassified Gammaproteobacteria; unclassified Gammaproteobacteria (miscellaneous); Gammaproteobacteria bacterium;
k141_4101379	78.4759	4773	9000	cellular organisms; Bacteria; Proteobacteria; Alphaproteobacteria; Rhodospirillales; Rhodospirillaceae; unclassified Rhodospirillaceae; Rhodospirillaceae bacterium R148;
k141_497017	78.4726	5309	10024	cellular organisms; Bacteria; Proteobacteria; Alphaproteobacteria; Rhodobacterales; Rhodobacteraceae; Epibacterium; unclassified Epibacterium; Epibacterium sp. SM1979;
k141_2119455	78.4567	4630	8759	cellular organisms; Bacteria; FCB group; Bacteroidetes/Chlorobi group; Bacteroidetes; Flavobacteriia; Flavobacteriales; Flavobacteriaceae; Tenacibaculum; unclassified Tenacibaculum; Tenacibaculum sp. KUL152;
k141_1747286	78.446	2966	5601	cellular organisms; Bacteria; Proteobacteria; Gammaproteobacteria; Alteromonadales; Alteromonadaceae; Alteromonas;
k141_1202347	78.4354	8500	16062	cellular organisms; Bacteria; Proteobacteria; Gammaproteobacteria; Alteromonadales; Alteromonadaceae; Alteromonas; unclassified Alteromonas;
k141_1398943	78.4169	3467	6546	cellular organisms; Bacteria; Proteobacteria; Alphaproteobacteria; Rhodospirillales; Rhodospirillaceae; Rhodospirillum; Rhodospirillum rubrum;
k141_30802	78.4046	3903	7392	cellular organisms; Bacteria; Proteobacteria; Alphaproteobacteria; Rhodospirillales; Rhodospirillaceae; unclassified Rhodospirillaceae; Rhodospirillaceae bacterium TMED256;
k141_3581493	78.4018	3122	5893	cellular organisms; Bacteria;
k141_695343	78.3996	3706	7005	cellular organisms; Bacteria; Proteobacteria; Gammaproteobacteria; Alteromonadales; Alteromonadaceae; Alteromonas; Alteromonas australica;
k141_464510	78.3956	3735	7080	cellular organisms; Bacteria; Proteobacteria; Alphaproteobacteria; Rhodospirillales; Rhodospirillaceae; unclassified Rhodospirillaceae; Rhodospirillaceae bacterium R148;
k141_385422	78.3788	2866	5422	cellular organisms; Bacteria; Proteobacteria; Gammaproteobacteria; Vibrionales; Vibrionaceae; Vibrio;
k141_2877418	78.3762	4256	8049	cellular organisms; Bacteria; Proteobacteria; Alphaproteobacteria; Rhodospirillales; Rhodospirillaceae; Novispirillum; Novispirillum itersonii;
k141_805981	78.3575	12591	23835	cellular organisms; Bacteria; Proteobacteria; Betaproteobacteria; Burkholderiales; Comamonadaceae; Variovorax; Variovorax paradoxus;
k141_3466433	78.3464	5159	9768	cellular organisms; Bacteria; Proteobacteria; Gammaproteobacteria; Alteromonadales; Alteromonadaceae; Alteromonas; unclassified Alteromonas; Alteromonas sp. BL11Unclassified;
k141_95941	78.3223	4843	9187	cellular organisms; Bacteria; Proteobacteria; Gammaproteobacteria; Alteromonadales; Alteromonadaceae; Alteromonas; unclassified Alteromonas;
k141_1059963	78.2933	9376	17792	cellular organisms; Bacteria; Proteobacteria; Gammaproteobacteria; Oceanospirillales; unclassified Oceanospirillales; unclassified Oceanospirillales (miscellaneous); Oceanospirillales bacterium TMED59;
k141_3072685	78.292	8370	15872	cellular organisms; Bacteria; Proteobacteria; Gammaproteobacteria; Alteromonadales; Alteromonadaceae; Alteromonas; unclassified Alteromonas; Alteromonas sp. V45Unclassified;
k141_1574751	78.2632	7473	14158	cellular organisms; Bacteria; Proteobacteria; Alphaproteobacteria; Rhodospirillales; Rhodospirillaceae; unclassified Rhodospirillaceae; Rhodospirillaceae bacterium R148;
k141_1176761	78.2384	4667	8854	cellular organisms; Bacteria; Proteobacteria; Alphaproteobacteria; Rhodospirillales; Rhodospirillaceae; unclassified Rhodospirillaceae; Rhodospirillaceae bacterium R148;
k141_2477437	78.2351	3284	6198	cellular organisms; Bacteria; Proteobacteria; Gammaproteobacteria; Alteromonadales; Pseudoalteromonadaceae; Pseudoalteromonas; unclassified Pseudoalteromonas; Pseudoalteromonas sp. NBTUnclassified6-2;
k141_3034013	78.1751	3041	5756	cellular organisms; Bacteria; Proteobacteria; Alphaproteobacteria; Rhizobiales; Cohaesibacteraceae; Cohaesibacter;
k141_1408685	78.1626	5749	10895	cellular organisms; Bacteria; Proteobacteria; Gammaproteobacteria; Alteromonadales; Alteromonadaceae; Alteromonas; Alteromonas mediterranea;
k141_372095	78.1455	2781	5259	cellular organisms; Bacteria; Proteobacteria; Gammaproteobacteria; Alteromonadales; Alteromonadaceae; Catenovulum; Catenovulum agarivorans;
k141_5431014	78.1433	3024	5723	cellular organisms; Bacteria; Proteobacteria; Gammaproteobacteria; Alteromonadales; Alteromonadaceae; Alteromonas;
k141_3788982	78.1279	4717	8957	cellular organisms; Bacteria;
k141_1609515	78.0966	4384	8309	cellular organisms; Bacteria; Proteobacteria; Alphaproteobacteria; unclassified Alphaproteobacteria; unclassified Alphaproteobacteria (miscellaneous); Alphaproteobacteria bacterium;
k141_2075710	78.0825	4592	8728	cellular organisms; Bacteria; Proteobacteria; Alphaproteobacteria; Rhodobacterales; Rhodobacteraceae; Pseudooceanicola; Pseudooceanicola antarcticus;
k141_3489432	78.0793	2759	5243	cellular organisms; Bacteria; Proteobacteria; Alphaproteobacteria; Rhodobacterales; Rhodobacteraceae; Puniceibacterium; Puniceibacterium antarcticum;
k141_615969	78.0613	7977	15170	cellular organisms; Bacteria; Proteobacteria; Alphaproteobacteria; Rhizobiales; Phyllobacteriaceae; Zhengella; Zhengella mangrovi;
k141_3170184	78.0558	14764	28021	cellular organisms; Bacteria; Proteobacteria; Gammaproteobacteria; Alteromonadales; Alteromonadaceae; Alteromonas; unclassified Alteromonas; Alteromonas sp. V45Unclassified;
k141_4437774	78.054	4800	9086	cellular organisms; Bacteria; Proteobacteria; Gammaproteobacteria; Alteromonadales; Alteromonadaceae; Alteromonas;
k141_647109	78.037	3225	6127	cellular organisms; Bacteria; Proteobacteria; Gammaproteobacteria; Alteromonadales; Alteromonadaceae; Alteromonas; Alteromonas mediterranea;
k141_668601	78.03	6159	11680	cellular organisms; Bacteria; Proteobacteria; Gammaproteobacteria; Alteromonadales; Alteromonadaceae; Alteromonas; unclassified Alteromonas; Alteromonas sp. Nap_26;
k141_3422945	78.0299	3260	6184	cellular organisms; Bacteria; Proteobacteria; Alphaproteobacteria; Sphingomonadales; Erythrobacteraceae; Erythrobacter; Erythrobacter atlanticus;
k141_409210	77.9948	5402	10254	cellular organisms; Bacteria; Proteobacteria; Alphaproteobacteria; unclassified Alphaproteobacteria; unclassified Alphaproteobacteria (miscellaneous); Alphaproteobacteria bacterium;
k141_3269290	77.9842	2995	5695	cellular organisms; Bacteria; Proteobacteria; Gammaproteobacteria; Alteromonadales; Alteromonadaceae; Alteromonas; unclassified Alteromonas;
k141_4984777	77.9604	4858	9254	cellular organisms; Bacteria; Proteobacteria; Alphaproteobacteria; Rhodospirillales; unclassified Rhodospirillales; unclassified Rhodospirillales (miscellaneous); Rhodospirillales bacterium URHDUnclassifiedUnclassified88;
k141_236966	77.9488	4498	8556	cellular organisms; Bacteria; Proteobacteria; Alphaproteobacteria; Rhodospirillales; Rhodospirillaceae; Roseospira; Roseospira navarrensis;
k141_5898082	77.9321	3771	7153	cellular organisms; Bacteria; Proteobacteria; Gammaproteobacteria; Alteromonadales; Alteromonadaceae; Alteromonas; Alteromonas mediterranea;
k141_223564	77.9118	6107	11623	cellular organisms; Bacteria; Proteobacteria; Alphaproteobacteria; unclassified Alphaproteobacteria; unclassified Alphaproteobacteria (miscellaneous); alpha proteobacterium Mf 1.Unclassified5b.Unclassified1;
k141_172537	77.8876	14491	27536	cellular organisms; Bacteria; Proteobacteria; Gammaproteobacteria; Chromatiales; Chromatiaceae;
k141_38194	77.8756	2660	5071	cellular organisms; Bacteria; Proteobacteria; Alphaproteobacteria;
k141_1571780	77.8739	3496	6636	cellular organisms; Bacteria; Proteobacteria; Alphaproteobacteria; Rhodobacterales; Rhodobacteraceae; Paracoccus;
k141_200367	77.8674	4198	8000	cellular organisms; Bacteria; Proteobacteria; Alphaproteobacteria; Rhodospirillales; Rhodospirillaceae; Oceanibaculum; Oceanibaculum nanhaiense;
k141_1343100	77.8436	3537	6726	cellular organisms; Bacteria; Proteobacteria; Alphaproteobacteria;
k141_115384	77.8379	3130	5942	cellular organisms; Bacteria; Proteobacteria; Gammaproteobacteria; Alteromonadales; Alteromonadaceae; Alteromonas;
k141_5450831	77.8175	3583	6834	cellular organisms; Bacteria;
k141_2353807	77.8118	4266	8129	cellular organisms; Bacteria; Proteobacteria; Gammaproteobacteria; Alteromonadales; Alteromonadaceae; Alteromonas;
k141_3789923	77.8038	3716	7066	cellular organisms; Bacteria; Proteobacteria; Alphaproteobacteria; Rhodobacterales; Rhodobacteraceae;
k141_5330093	77.7977	2669	5021	Unclassified
k141_5856343	77.7955	4540	8668	cellular organisms; Bacteria; Terrabacteria group; Cyanobacteria/Melainabacteria group; Cyanobacteria; Oscillatoriophycideae; Oscillatoriales; Oscillatoriaceae; Lyngbya; unclassified Lyngbya; Lyngbya sp. PCC 81Unclassified6;
k141_5497191	77.772	2933	5570	cellular organisms; Bacteria; Proteobacteria; Betaproteobacteria; Burkholderiales; unclassified Burkholderiales; unclassified Burkholderiales (miscellaneous); Burkholderiales bacterium PBB5;
k141_1977262	77.7673	3364	6400	cellular organisms; Bacteria; FCB group; Bacteroidetes/Chlorobi group; Bacteroidetes; Flavobacteriia; Flavobacteriales; Flavobacteriaceae; Tenacibaculum; unclassified Tenacibaculum; Tenacibaculum sp. KUL152;
k141_3191081	77.7554	6085	11627	cellular organisms; Bacteria; Proteobacteria; Alphaproteobacteria; Rhodobacterales; Rhodobacteraceae; Roseibium; Roseibium aquae;
k141_2182221	77.7304	5403	10301	cellular organisms; Bacteria; Proteobacteria; Alphaproteobacteria; Kiloniellales; Kiloniellaceae; Kiloniella;
k141_2597346	77.7059	4551	8678	cellular organisms; Bacteria;
k141_374841	77.6734	4266	8135	cellular organisms; Bacteria; Proteobacteria; Alphaproteobacteria; Rhodospirillales; Rhodospirillaceae; unclassified Rhodospirillaceae; Rhodospirillaceae bacterium R148;
k141_789724	77.6728	3260	6214	cellular organisms; Bacteria; Proteobacteria; Betaproteobacteria; Burkholderiales; Comamonadaceae; Variovorax; unclassified Variovorax; Variovorax sp. BK119;
k141_1037708	77.6635	3887	7430	cellular organisms; Bacteria; Proteobacteria; Alphaproteobacteria; Rhodospirillales; Rhodospirillaceae; Skermanella; Skermanella stibiiresistens;
k141_2525729	77.6616	11885	22722	cellular organisms; Bacteria; Proteobacteria; Alphaproteobacteria; Rhodobacterales; Rhodobacteraceae; Sedimentitalea; Sedimentitalea nanhaiensis;
k141_2443231	77.6605	3478	6627	cellular organisms; Bacteria; Proteobacteria; Alphaproteobacteria; Rhodobacterales; Rhodobacteraceae; unclassified Rhodobacteraceae; Rhodobacteraceae bacterium RKSG542;
k141_5255785	77.6513	6459	12181	cellular organisms; Bacteria; FCB group; Bacteroidetes/Chlorobi group; Bacteroidetes; Flavobacteriia; Flavobacteriales; Flavobacteriaceae; Muricauda; Muricauda pacifica;
k141_512414	77.6377	4426	8445	cellular organisms; Bacteria; Proteobacteria; Alphaproteobacteria; Rhizobiales; unclassified Rhizobiales; Pseudorhodoplanes; unclassified Pseudorhodoplanes; Pseudorhodoplanes sp.;
k141_6070434	77.6202	4724	9025	Unclassified
k141_1479080	77.5631	9456	18040	cellular organisms; Bacteria; Proteobacteria; Alphaproteobacteria; Rhodospirillales; Rhodospirillaceae; Hwanghaeella; Hwanghaeella grinnelliae;
k141_4806831	77.5509	2937	5616	cellular organisms; Bacteria;
k141_146109	77.5417	6237	11903	cellular organisms; Bacteria;
[truncated: 74,448 more rows]

## Sheet: Tab 4
	Query id	Database match id	percentage identity	align length	evalue	pathway	product domain class
PKS	MAG.005-P10260_5_0_825_1205	EpoD_Q9L8C7_4mod	59	382	8e-125	epothilone	modular
PKS	MAG.005-P13942_1_3_544_938	AveA2_Q9S0R7_3mod	43	430	6e-79	avermectin	modular
PKS	MAG.005-P25347_1_20_40_457	EpoE_Q9L8C6_1mod	61	422	2e-143	epothilone	modular
PKS	MAG.005-P3213_4_11_18_463	LnmJ_AF484556_2T	39	453	2e-82	leinamycin	trans
PKS	MAG.005-P32468_3_8_1429_1842	EpoA_Q9L8C9_mod	52	429	2e-107	epothilone	modular
PKS	MAG.005-P40732_4_7_363_832	ArsA_Azotobacter_PUFA	46	468	3e-92	alkylresorcinol	PUFA
PKS	MAG.005-P63942_2_40_31_452	EpoA_Q9L8C9_mod	57	427	4e-113	epothilone	modular
hgls-PK	MAG.005-P72308_4_33_12_468	PfaA_Shewanella_PUFA	55	458	1e-137	polyunsaturated	fatty acid PUFA
hgls-PK	MAG.005-P13690_4_1_23_454	PfaC_Shewanella_PUFA	43	253	6e-49	polyunsaturated	fatty acid PUFA
hgls-PK	MAG.005-P34834_2_30_750_1185	ArsA_Azotobacter_PUFA	52	451	9e-99	alkylresorcinol	fatty acid PUFA
PKS	MAG.032-P16732_4_11_24_471	LnmJ_AF484556_4T	45	453	3e-109	leinamycin	trans
PKS-NRPS	MAG.032-P44098_3_0_1_275	EpoC_Q9L8C8_H	62	274	1e-100	epothilone	hybridKS
PKS-NRPS	MAG.032-P55014_5_1_14_441	EpoC_Q9L8C8_H	57	428	1e-151	epothilone	hybridKS
PKS-NRPS	MAG.032-P40879_3_0_24_458	yersi_YP_070123_H	60	435	2e-159	yersiniabactin	hybridKS
NRPS	MAG.032-P16732_6_8_74_376	bleom9_C2_cyc	44	298	5e-63	bleomycin	cyc
NRPS	MAG.032-P20996_2_0_1059_1362	yersi2_C1_cyc	56	296	1e-82	yersiniabactin	cyc
NRPS	MAG.032-P40879_1_0_664_965	yersi1_C2_cyc	49	293	1e-60	yersiniabactin	cyc
NRPS	MAG.032-P60072_4_1_109_408	yersi1_C1_cyc	52	294	1e-82	yersiniabactin	cyc
NRPS	MAG.032-P64469_1_0_80_381	bleom9_C3_cyc	45	294	7e-61	bleomycin	cyc
